# Supplementary material for: Poly[aqua­(μ5-2-oxido-4-sulfonato­benzoato)lanthanum(III)]
Source: Acta Crystallogr Sect E Struct Rep Online. 2009 Mar 11;65(Pt 4):m383. doi: 10.1107/S1600536809007879 (PMC2968885; doi:10.1107/S1600536809007879)
Supplement: Supplementary file 1 [file e-65-0m383-sup1.cif]

##############################################################################
###                                                                        ###
###        Electronic paper (Acta Crystallographica Section E)             ###
###                                                                        ###
##############################################################################
#                                                                            #
# This CIF contains the data in a paper accepted for publication in Acta     #
# Crystallographica Section E. It conforms to the requirements of Notes      #
# for Authors for Section E, and has been peer reviewed under the auspices   #
# of the IUCr Commission on Journals.                                        #
#                                                                            #
# Full details of the Crystallographic Information File format               #
# are given in the paper "The Crystallographic Information File (CIF):       #
# a New Standard Archive File for Crystallography" by S. R. Hall, F. H.      #
# Allen and I. D. Brown [Acta Cryst. (1991), A47, 655-685].                  #
#                                                                            #
# The current version of the core CIF dictionary is obtainable from          #
# ftp://ftp.iucr.org/pub/cif_core.dic. The current version number is 2.4.    #
#                                                                            #
# Software is freely available for graphical display of the structure(s) in  #
# this CIF.  For information consult the CIF home page http://www.iucr.org/  #
# cif/home.html                                                              #
#                                                                            #
# This file may be used for bona fide research purposes within the           #
# scientific community so long as proper attribution is given to the journal # 
# article from which it was obtained.                                        #
#                                                                            #
##############################################################################
                                             
data_I
_audit_creation_method     SHELXL-97
_chemical_name_systematic
;
Poly[aqua(\m~5~-2-oxido-4-sulfonatobenzoato)lanthanum(III)]
;
_chemical_name_common     ?
_chemical_formula_moiety     'C7 H5 La O7 S'
_chemical_formula_sum     'C7 H5 La O7 S'
_chemical_formula_iupac     '[La (C7 H3 O6 S) (H2 O)]'
_chemical_formula_weight     372.08
_chemical_melting_point     ?
_symmetry_cell_setting     Triclinic
_symmetry_space_group_name_H-M     'P -1'
_symmetry_space_group_name_Hall     '-P 1'
loop_
    _symmetry_equiv_pos_as_xyz
    'x, y, z'
    '-x, -y, -z'
_cell_length_a     6.2297(7)
_cell_length_b     8.2390(8)
_cell_length_c     9.9157(9)
_cell_angle_alpha     111.587(2)
_cell_angle_beta     94.325(2)
_cell_angle_gamma     93.785(2)
_cell_volume     469.47(8)
_cell_formula_units_Z     2
_cell_measurement_reflns_used     2088
_cell_measurement_theta_min     2.22
_cell_measurement_theta_max     25.10
_cell_measurement_temperature     293(2)
_exptl_crystal_description     block
_exptl_crystal_colour     colorless
_exptl_crystal_size_max     0.24
_exptl_crystal_size_mid     0.16
_exptl_crystal_size_min     0.12
_exptl_crystal_density_diffrn     2.632
_exptl_crystal_density_meas     ?
_exptl_crystal_density_method     'not measured'
_exptl_crystal_F_000     352
_exptl_absorpt_coefficient_mu     4.790
_exptl_absorpt_correction_type     multi-scan
_exptl_absorpt_process_details     '(<i>SADABS</i>; Sheldrick, 1996)'
_exptl_absorpt_correction_T_min     0.415
_exptl_absorpt_correction_T_max     0.563
_exptl_special_details
;
;
_diffrn_ambient_temperature     293(2)
_diffrn_radiation_type     MoK\a
_diffrn_radiation_wavelength     0.71073
_diffrn_radiation_source     'fine-focus sealed tube'
_diffrn_radiation_monochromator     graphite
_diffrn_measurement_device_type     'Siemens SMART CCD area-detector'
_diffrn_measurement_method     \w
_diffrn_detector_area_resol_mean     ?
_diffrn_reflns_number     2457
_diffrn_reflns_av_R_equivalents     0.0289
_diffrn_reflns_av_sigmaI/netI     0.0339
_diffrn_reflns_theta_min     2.22
_diffrn_reflns_theta_max     25.10
_diffrn_reflns_theta_full     25.10
_diffrn_measured_fraction_theta_max     0.972
_diffrn_measured_fraction_theta_full     0.972
_diffrn_reflns_limit_h_min     -4
_diffrn_reflns_limit_h_max     7
_diffrn_reflns_limit_k_min     -9
_diffrn_reflns_limit_k_max     9
_diffrn_reflns_limit_l_min     -11
_diffrn_reflns_limit_l_max     11
_diffrn_standards_number     .
_diffrn_standards_interval_count     .
_diffrn_standards_interval_time     .
_diffrn_standards_decay_%     0
_refine_special_details
;
Refinement of <i>F</i>^2^ against ALL reflections. The weighted <i>R</i>-factor
<i>wR</i> and goodness of fit <i>S</i> are based on <i>F</i>^2^, conventional
<i>R</i>-factors <i>R</i> are based on <i>F</i>, with <i>F</i> set to zero for
negative <i>F</i>^2^. The threshold expression of <i>F</i>^2^ >
\s(<i>F</i>^2^) is used only for calculating <i>R</i>-factors(gt) <i>etc</i>.
and is not relevant to the choice of reflections for refinement.
<i>R</i>-factors based on <i>F</i>^2^ are statistically about twice as large
as those based on <i>F</i>, and <i>R</i>- factors based on ALL data will be
even larger.
;
_reflns_number_total     1633
_reflns_number_gt     1527
_reflns_threshold_expression     I>2\s(I)
_refine_ls_structure_factor_coef     Fsqd
_refine_ls_matrix_type     full
_refine_ls_R_factor_all     0.0384
_refine_ls_R_factor_gt     0.0348
_refine_ls_wR_factor_gt     0.0866
_refine_ls_wR_factor_ref     0.0901
_refine_ls_goodness_of_fit_ref     1.073
_refine_ls_restrained_S_all     1.073
_refine_ls_number_reflns     1633
_refine_ls_number_parameters     145
_refine_ls_number_restraints     0
_refine_ls_hydrogen_treatment     constr
_refine_ls_weighting_scheme     calc
_refine_ls_weighting_details
          'calc w=1/[\s^2^(Fo^2^)+(0.0456P)^2^+4.598P] where P=(Fo^2^+2Fc^2^)/3'
_atom_sites_solution_hydrogens     geom
_atom_sites_solution_primary     direct
_atom_sites_solution_secondary     difmap
_refine_ls_shift/su_max     0.000
_refine_ls_shift/su_mean     0.000
_refine_diff_density_max     0.788
_refine_diff_density_min     -1.660
_refine_ls_extinction_method     none
_refine_ls_extinction_coef     ?
loop_
    _atom_type_symbol
    _atom_type_description
    _atom_type_scat_dispersion_real
    _atom_type_scat_dispersion_imag
    _atom_type_scat_source
    'C' 'C' 0.0033 0.0016
                         'International Tables Vol C Tables 4.2.6.8 and 6.1.1.4'
    'H' 'H' 0.0000 0.0000
                         'International Tables Vol C Tables 4.2.6.8 and 6.1.1.4'
    'La' 'La' -0.2871 2.4523
                         'International Tables Vol C Tables 4.2.6.8 and 6.1.1.4'
    'O' 'O' 0.0106 0.0060
                         'International Tables Vol C Tables 4.2.6.8 and 6.1.1.4'
    'S' 'S' 0.1246 0.1234
                         'International Tables Vol C Tables 4.2.6.8 and 6.1.1.4'
_computing_data_collection     'SMART (Siemens, 1996)'
_computing_cell_refinement     'SAINT (Siemens, 1994)'
_computing_data_reduction     'SAINT (Siemens, 1994)'
_computing_structure_solution     'SHELXS97 (Sheldrick, 2008)'
_computing_structure_refinement     'SHELXL97 (Sheldrick, 2008)'
_computing_molecular_graphics     'SHELXTL (Sheldrick, 2008)'
_computing_publication_material     'SHELXTL (Sheldrick, 2008)'
loop_
    _atom_site_type_symbol
    _atom_site_label
    _atom_site_fract_x
    _atom_site_fract_y
    _atom_site_fract_z
    _atom_site_U_iso_or_equiv
    _atom_site_adp_type
    _atom_site_calc_flag
    _atom_site_refinement_flags
    _atom_site_occupancy
    _atom_site_disorder_assembly
    _atom_site_disorder_group
    La La1 0.76441(5) 0.64763(5) 0.46004(4) 0.01280(16) Uani d . 1 . .
    S S1 0.9837(3) 0.8865(2) 0.28204(17) 0.0167(4) Uani d . 1 . .
    O O1 0.4823(8) 0.4571(7) -0.2043(5) 0.0258(12) Uani d . 1 . .
    O O2 0.5737(8) 0.5722(7) -0.3605(5) 0.0215(11) Uani d . 1 . .
    O O3 1.0224(7) 0.6040(6) -0.3536(5) 0.0139(9) Uani d . 1 . .
    O O4 1.0612(9) 0.7528(6) 0.3353(5) 0.0229(11) Uani d . 1 . .
    O O5 0.7603(9) 0.9023(8) 0.3122(6) 0.0360(14) Uani d . 1 . .
    O O6 1.1278(9) 1.0487(6) 0.3439(5) 0.0237(11) Uani d . 1 . .
    O O7 0.4427(9) 0.8190(7) 0.5052(7) 0.0332(13) Uani d . 1 . .
    H H7A 0.3472 0.7722 0.4375 0.040 Uiso calc R 1 . .
    H H7B 0.4185 0.9029 0.5766 0.040 Uiso d R 1 . .
    C C1 0.6163(12) 0.5488(9) -0.2412(7) 0.0181(14) Uani d . 1 . .
    C C2 0.8185(11) 0.6385(9) -0.1475(7) 0.0150(13) Uani d . 1 . .
    C C3 0.8153(11) 0.7035(9) 0.0033(7) 0.0153(13) Uani d . 1 . .
    H H3A 0.6938 0.6777 0.0437 0.018 Uiso calc R 1 . .
    C C4 0.9937(11) 0.8069(9) 0.0930(7) 0.0168(14) Uani d . 1 . .
    C C5 1.1779(12) 0.8448(10) 0.0340(7) 0.0210(15) Uani d . 1 . .
    H H5A 1.2964 0.9148 0.0953 0.025 Uiso calc R 1 . .
    C C6 1.1846(11) 0.7790(9) -0.1142(8) 0.0192(14) Uani d . 1 . .
    H H6A 1.3085 0.8041 -0.1526 0.023 Uiso calc R 1 . .
    C C7 1.0069(11) 0.6740(8) -0.2089(7) 0.0141(13) Uani d . 1 . .
loop_
    _atom_site_aniso_label
    _atom_site_aniso_U_11
    _atom_site_aniso_U_22
    _atom_site_aniso_U_33
    _atom_site_aniso_U_12
    _atom_site_aniso_U_13
    _atom_site_aniso_U_23
    La1 0.0098(2) 0.0143(2) 0.0121(2) -0.00092(15) 0.00131(14) 0.00277(16)
    S1 0.0185(8) 0.0174(8) 0.0098(8) -0.0033(7) 0.0027(6) 0.0005(6)
    O1 0.023(3) 0.034(3) 0.019(3) -0.016(2) -0.001(2) 0.012(2)
    O2 0.017(2) 0.031(3) 0.016(3) -0.009(2) -0.005(2) 0.012(2)
    O3 0.015(2) 0.015(2) 0.009(2) 0.0004(18) 0.0007(18) 0.0012(18)
    O4 0.034(3) 0.019(2) 0.017(3) -0.002(2) 0.005(2) 0.009(2)
    O5 0.025(3) 0.047(4) 0.022(3) 0.001(3) 0.008(2) -0.004(3)
    O6 0.031(3) 0.014(2) 0.020(3) -0.010(2) -0.001(2) 0.001(2)
    O7 0.023(3) 0.030(3) 0.037(3) 0.010(2) 0.003(2) 0.000(3)
    C1 0.024(4) 0.014(3) 0.014(3) 0.000(3) 0.004(3) 0.002(3)
    C2 0.014(3) 0.018(3) 0.014(3) 0.004(3) 0.003(3) 0.005(3)
    C3 0.017(3) 0.019(3) 0.012(3) 0.003(3) 0.007(3) 0.007(3)
    C4 0.022(3) 0.018(3) 0.008(3) -0.002(3) 0.001(3) 0.003(3)
    C5 0.019(3) 0.028(4) 0.010(3) -0.003(3) -0.001(3) 0.001(3)
    C6 0.017(3) 0.020(3) 0.017(3) -0.003(3) 0.008(3) 0.002(3)
    C7 0.019(3) 0.014(3) 0.008(3) -0.001(3) 0.002(3) 0.003(3)
_geom_special_details
;
All e.s.d.'s (except the e.s.d. in the dihedral angle between two l.s. planes)
are estimated using the full covariance matrix. The cell e.s.d.'s are taken
into account individually in the estimation of e.s.d.'s in distances, angles
and torsion angles; correlations between e.s.d.'s in cell parameters are only
used when they are defined by crystal symmetry. An approximate (isotropic)
treatment of cell e.s.d.'s is used for estimating e.s.d.'s involving l.s.
planes.
;
loop_
    _geom_bond_atom_site_label_1
    _geom_bond_atom_site_label_2
    _geom_bond_site_symmetry_2
    _geom_bond_distance
    _geom_bond_publ_flag
    La1 O1 2_665 2.676(5) y
    La1 O2 1_556 2.449(5) y
    La1 O2 2_665 2.561(5) y
    La1 O3 2_765 2.478(4) y
    La1 O3 1_556 2.499(4) y
    La1 O4 . 2.573(5) y
    La1 O5 . 2.970(7) y
    La1 O6 2_776 2.548(5) y
    La1 O7 . 2.501(5) y
    S1 O4 . 1.478(5) ?
    S1 O5 . 1.450(6) ?
    S1 O6 . 1.457(5) ?
    S1 C4 . 1.751(7) ?
    O1 C1 . 1.251(9) ?
    O2 C1 . 1.279(9) ?
    O3 C7 . 1.349(8) ?
    O7 H7A . 0.8200 ?
    O7 H7B . 0.8200 ?
    C1 C2 . 1.480(10) ?
    C2 C3 . 1.393(9) ?
    C2 C7 . 1.424(9) ?
    C3 C4 . 1.385(10) ?
    C3 H3A . 0.9300 ?
    C4 C5 . 1.395(10) ?
    C5 C6 . 1.372(10) ?
    C5 H5A . 0.9300 ?
    C6 C7 . 1.405(10) ?
    C6 H6A . 0.9300 ?
loop_
    _geom_angle_atom_site_label_1
    _geom_angle_atom_site_label_2
    _geom_angle_atom_site_label_3
    _geom_angle_site_symmetry_1
    _geom_angle_site_symmetry_3
    _geom_angle
    _geom_angle_publ_flag
    O2 La1 O3 1_556 2_765 103.65(16) n
    O2 La1 O3 1_556 1_556 68.47(15) n
    O3 La1 O3 2_765 1_556 67.24(16) n
    O2 La1 O7 1_556 . 72.75(19) n
    O3 La1 O7 2_765 . 158.70(17) n
    O3 La1 O7 1_556 . 127.17(17) n
    O2 La1 O6 1_556 2_776 87.98(17) n
    O3 La1 O6 2_765 2_776 131.23(16) n
    O3 La1 O6 1_556 2_776 74.06(16) n
    O7 La1 O6 . 2_776 70.05(18) n
    O2 La1 O2 1_556 2_665 63.51(18) n
    O3 La1 O2 2_765 2_665 86.88(16) n
    O3 La1 O2 1_556 2_665 116.96(15) n
    O7 La1 O2 . 2_665 72.64(18) n
    O6 La1 O2 2_776 2_665 138.33(17) n
    O2 La1 O4 1_556 . 162.22(17) n
    O3 La1 O4 2_765 . 73.55(15) n
    O3 La1 O4 1_556 . 94.76(16) n
    O7 La1 O4 . . 116.21(18) n
    O6 La1 O4 2_776 . 81.48(16) n
    O2 La1 O4 2_665 . 132.71(16) n
    O2 La1 O1 1_556 2_665 110.68(15) n
    O3 La1 O1 2_765 2_665 88.69(16) n
    O3 La1 O1 1_556 2_665 154.12(16) n
    O7 La1 O1 . 2_665 73.65(18) n
    O6 La1 O1 2_776 2_665 131.55(17) n
    O2 La1 O1 2_665 2_665 49.19(15) n
    O4 La1 O1 . 2_665 86.95(15) n
    O2 La1 O5 1_556 . 139.80(16) n
    O3 La1 O5 2_765 . 115.64(15) n
    O3 La1 O5 1_556 . 134.13(15) n
    O7 La1 O5 . . 67.57(18) n
    O6 La1 O5 2_776 . 72.93(16) n
    O2 La1 O5 2_665 . 108.88(15) n
    O4 La1 O5 . . 49.58(16) n
    O1 La1 O5 2_665 . 64.08(16) n
    O5 S1 O6 . . 115.5(3) ?
    O5 S1 O4 . . 106.9(3) ?
    O6 S1 O4 . . 110.7(3) ?
    O5 S1 C4 . . 109.1(3) ?
    O6 S1 C4 . . 107.0(3) ?
    O4 S1 C4 . . 107.5(3) ?
    C1 O1 La1 . 2_665 93.1(4) ?
    C1 O2 La1 . 1_554 139.2(4) ?
    C1 O2 La1 . 2_665 97.8(4) ?
    La1 O2 La1 1_554 2_665 116.49(18) ?
    C7 O3 La1 . 2_765 121.3(4) ?
    C7 O3 La1 . 1_554 123.5(4) ?
    La1 O3 La1 2_765 1_554 112.76(16) ?
    S1 O4 La1 . . 110.1(3) ?
    S1 O5 La1 . . 93.3(3) ?
    S1 O6 La1 . 2_776 151.0(3) ?
    La1 O7 H7A . . 109.5 ?
    La1 O7 H7B . . 130.5 ?
    H7A O7 H7B . . 119.7 ?
    O1 C1 O2 . . 119.2(6) ?
    O1 C1 C2 . . 122.1(6) ?
    O2 C1 C2 . . 118.6(6) ?
    C3 C2 C7 . . 120.0(6) ?
    C3 C2 C1 . . 118.6(6) ?
    C7 C2 C1 . . 121.1(6) ?
    C4 C3 C2 . . 119.7(6) ?
    C4 C3 H3A . . 120.1 ?
    C2 C3 H3A . . 120.1 ?
    C3 C4 C5 . . 120.7(6) ?
    C3 C4 S1 . . 118.5(5) ?
    C5 C4 S1 . . 120.8(5) ?
    C6 C5 C4 . . 120.1(6) ?
    C6 C5 H5A . . 120.0 ?
    C4 C5 H5A . . 120.0 ?
    C5 C6 C7 . . 120.9(6) ?
    C5 C6 H6A . . 119.5 ?
    C7 C6 H6A . . 119.5 ?
    O3 C7 C6 . . 119.5(6) ?
    O3 C7 C2 . . 122.0(6) ?
    C6 C7 C2 . . 118.4(6) ?
data_global
_journal_date_recd_electronic     2008-12-08
_journal_date_accepted     2009-03-04
_journal_name_full     'Acta Crystallographica, Section E'
_journal_year     2009
_journal_volume     65
_journal_issue      4
_journal_page_first     m383
_journal_page_last     m383
_journal_paper_category     QM
_journal_coeditor_code     IS2373
_publ_contact_author     'Sheng, Enhong'
_publ_contact_author_email     shengeh@mail.ahnu.edu.cn
_publ_contact_author_fax     '86-574-87600869'
_publ_contact_author_phone     '86-574-87600734'
_publ_section_title
;
Poly[aqua(\m~5~-2-oxido-4-sulfonatobenzoato)lanthanum(III)]
;
loop_
    _publ_author_name
    _publ_author_address
    'Zhu, Cheng-Feng'
;
College of Chemistry and Materials Science,
Anhui Normal University,
Wuhu, Anhui 241000
People's Republic of China
;
    'Li, Xing'
;
Faculty of Materials Science and Chemical Engineering,
Ningbo University,
Ningbo, Zhengjiang 315211
People's Republic of China
;
    'Sheng, Enhong'
;
College of Chemistry and Materials Science,
Anhui Normal University,
Wuhu, Anhui 241000
People's Republic of China
;
