# Supplementary material for: Poly[aqua­(μ5-2-oxido-4-sulfonato­benzoato)lanthanum(III)]
Source: Acta Crystallogr Sect E Struct Rep Online. 2009 Mar 11;65(Pt 4):m383. doi: 10.1107/S1600536809007879 (PMC2968885; doi:10.1107/S1600536809007879)
Supplement: Supplementary file 2 [file e-65-0m383-Isup2.hkl]

# 
# h,k,l, Fc-squared, Fo-squared, sigma(Fo-squared) and status flag 
# 
data_I
_shelx_title ' ll in P1                         P-1' 
_shelx_refln_list_code          4 
_shelx_F_calc_maximum      138.86 
_exptl_crystal_F_000       352.00 
_reflns_d_resolution_high  0.8378 
 
loop_ 
 _symmetry_equiv_pos_as_xyz 
 'x, y, z' 
 '-x, -y, -z' 
 
_cell_length_a     6.2297 
_cell_length_b     8.2390 
_cell_length_c     9.9157 
_cell_angle_alpha 111.587 
_cell_angle_beta   94.325 
_cell_angle_gamma  93.785 
 
_shelx_F_squared_multiplier     1.000 
 
loop_ 
 _refln_index_h 
 _refln_index_k 
 _refln_index_l 
 _refln_F_squared_calc 
 _refln_F_squared_meas 
 _refln_F_squared_sigma 
 _refln_observed_status 
   1   0   0     4002.25     4221.43     80.96 o 
   2   0   0     1579.02     1721.24     33.24 o 
   3   0   0      353.90      416.91     11.36 o 
   4   0   0     8329.57     8529.00    156.61 o 
   5   0   0     3245.45     3495.45    101.53 o 
   6   0   0      765.42      792.65     34.56 o 
   7   0   0      211.52      150.24     16.95 o 
  -7   1   0       88.90      107.62     16.29 o 
  -5   1   0      687.54      642.58     26.82 o 
  -4   1   0     3182.94     3269.54     63.43 o 
  -3   1   0     3064.85     3509.47     72.49 o 
  -2   1   0     2587.02     2390.91    113.21 o 
  -1   1   0    15134.46    13084.10    244.20 o 
   0   1   0     3520.58     3279.60    118.83 o 
   1   1   0     2209.44     2314.12     61.05 o 
   2   1   0      681.18      637.47     21.23 o 
   3   1   0     7925.78     7588.81    138.81 o 
   4   1   0      130.18      107.78      8.26 o 
   5   1   0     2988.79     3537.24    103.34 o 
   6   1   0       28.20       10.04      9.54 o 
   7   1   0     2470.46     2413.01     80.63 o 
  -7   2   0     1584.58     1459.10     55.29 o 
  -6   2   0       86.71       80.80     14.65 o 
  -5   2   0     2859.33     3060.53     91.16 o 
  -4   2   0      915.24      952.73     49.86 o 
  -3   2   0     4637.06     4520.08     98.73 o 
  -2   2   0     1101.79     1172.31     73.23 o 
  -1   2   0    19282.61    16309.04    328.86 o 
   0   2   0     1224.79     1283.81     35.98 o 
   1   2   0     5144.64     4788.67    125.55 o 
   2   2   0      596.91      537.76     19.42 o 
   3   2   0     3844.49     3708.63     71.18 o 
   4   2   0     4845.72     5008.25     96.49 o 
   5   2   0      646.78      565.41     26.16 o 
   6   2   0      607.48      642.09     32.09 o 
   7   2   0      589.29      583.84     32.58 o 
  -7   3   0     1278.39     1330.74     54.47 o 
  -6   3   0      707.08      784.59     35.54 o 
  -5   3   0     1909.66     1911.78     62.69 o 
  -4   3   0     1123.92     1122.99     25.68 o 
  -3   3   0      845.09      806.64     18.98 o 
  -2   3   0     6914.73     6680.54    324.01 o 
  -1   3   0     7541.98     6983.62    128.16 o 
   0   3   0     3030.81     3005.68     74.02 o 
   1   3   0     1209.53     1270.04     21.94 o 
   2   3   0     9311.27     9449.16    245.84 o 
   3   3   0      166.83      141.68     11.35 o 
   4   3   0     3150.11     3229.53     93.96 o 
   5   3   0       89.46      105.88     14.65 o 
   6   3   0     2477.55     2819.46     90.34 o 
  -6   4   0     1365.01     1333.54     50.68 o 
  -5   4   0      104.13      101.86     13.00 o 
  -4   4   0     6367.65     6350.89    133.12 o 
  -3   4   0     1521.35     1519.73     43.36 o 
  -2   4   0     6037.17     5929.19    111.23 o 
  -1   4   0     1218.31     1285.11     29.02 o 
   0   4   0     7162.47     6929.63    109.56 o 
   1   4   0     6633.13     6410.38    256.70 o 
   2   4   0      331.45      317.01     34.06 o 
   3   4   0     1325.70     1294.05     45.09 o 
   4   4   0     2308.02     2940.19    360.87 o 
   5   4   0     3100.29     3537.91    199.27 o 
   6   4   0       81.67       58.75     16.62 o 
  -6   5   0     1129.78     1130.81     46.40 o 
  -5   5   0     1990.63     2015.12     67.30 o 
  -4   5   0       17.60       26.99      9.87 o 
  -3   5   0     3035.11     3057.62     61.65 o 
  -2   5   0      507.94      475.83     18.51 o 
  -1   5   0     4954.42     4499.05     88.21 o 
   0   5   0        5.85       39.39     26.49 o 
   1   5   0     2274.05     2341.26     39.50 o 
   2   5   0      253.96      208.49     15.30 o 
   3   5   0     5007.03     4643.21    132.63 o 
   4   5   0      195.94      204.54     22.71 o 
   5   5   0     1754.60     1920.50     76.68 o 
  -6   6   0      218.43      169.00     19.75 o 
  -5   6   0      887.01      830.83     36.04 o 
  -4   6   0      402.73      377.82     21.89 o 
  -3   6   0     3146.59     3014.75    116.83 o 
  -2   6   0     1126.43     1072.57     27.60 o 
  -1   6   0      775.89      804.59     24.44 o 
   0   6   0     1029.80      959.35     36.94 o 
   1   6   0     1164.30     1135.08     29.24 o 
   2   6   0     3483.03     3708.71    110.09 o 
   3   6   0      425.36      508.31     28.47 o 
   4   6   0     1625.71     1562.44     60.56 o 
   5   6   0        5.50      -27.65     27.81 o 
  -5   7   0      139.36       91.16     18.10 o 
  -4   7   0     1475.22     1343.42     49.86 o 
  -3   7   0       83.86       34.89     19.75 o 
  -2   7   0     3141.01     3033.29     64.82 o 
  -1   7   0       11.19       13.44      7.21 o 
   0   7   0     2235.97     2122.09    135.51 o 
   1   7   0      493.62      414.18     23.70 o 
   2   7   0     2133.26     2154.50     73.06 o 
   3   7   0      335.36      293.73     24.35 o 
   4   7   0     1132.69     1056.43     50.68 o 
  -3   8   0     1229.93     1197.46     44.59 o 
  -2   8   0      387.47      402.83     22.87 o 
  -1   8   0      648.18      482.14     22.71 o 
   0   8   0      305.96      367.61     22.71 o 
   1   8   0     2915.60     3141.33     98.73 o 
   2   8   0       91.69       83.59     16.29 o 
  -1   9   0     1342.97     1314.78     50.35 o 
   0   9   0      685.77      663.81     33.40 o 
  -1  -9   1      515.22      474.24     28.96 o 
   0  -9   1      717.88      779.98     36.86 o 
   1  -9   1      891.12      877.07     37.52 o 
   2  -9   1      428.75      446.27     26.33 o 
  -3  -8   1     1177.36     1263.94     52.82 o 
  -2  -8   1       45.60       60.39     15.47 o 
  -1  -8   1     2431.45     2579.54     84.09 o 
   0  -8   1        5.57      -11.03     11.03 o 
   1  -8   1     1760.55     1719.64     91.00 o 
   2  -8   1      341.46      318.47     46.32 o 
   3  -8   1     1228.35     1094.55     38.01 o 
   4  -8   1      263.98      215.24     21.39 o 
  -4  -7   1      850.67      944.63    123.09 o 
  -3  -7   1      431.54      420.11     28.63 o 
  -2  -7   1     1329.19     1282.20     49.53 o 
  -1  -7   1     1835.27     1796.25     47.06 o 
   0  -7   1     3706.14     3677.00     76.39 o 
   1  -7   1       23.73       19.47      7.76 o 
   2  -7   1     1873.21     1776.07     51.34 o 
   3  -7   1      223.37      215.05     18.27 o 
   4  -7   1     1680.10     1618.38     57.59 o 
   5  -7   1       29.16      -11.03     11.03 o 
  -5  -6   1       13.08      171.14     52.33 o 
  -4  -6   1     1281.65     1303.99     38.69 o 
  -3  -6   1      319.13      336.51     23.70 o 
  -2  -6   1     5429.29     5154.15    145.14 o 
  -1  -6   1     2580.36     2660.75     57.36 o 
   0  -6   1      340.09      367.28     18.35 o 
   1  -6   1       53.04       74.10     13.33 o 
   2  -6   1     2295.61     2282.15     51.83 o 
   3  -6   1     2360.35     2021.80     97.50 o 
   4  -6   1      271.26      225.27     17.28 o 
   5  -6   1      406.22      428.50     25.34 o 
   6  -6   1      853.77      654.26     33.24 o 
  -5  -5   1      597.03      800.39     59.07 o 
  -4  -5   1      285.74      322.20     28.80 o 
  -3  -5   1     4154.09     4076.32    117.00 o 
  -2  -5   1      993.22      967.41     36.53 o 
  -1  -5   1     2066.51     2160.89     46.83 o 
   0  -5   1      101.43      110.92      7.73 o 
   1  -5   1     4279.27     4158.27     82.00 o 
   2  -5   1       18.08       25.80      8.31 o 
   3  -5   1     3146.06     3095.68     89.02 o 
   4  -5   1       70.29       86.88     11.19 o 
   5  -5   1     1983.03     1982.87     66.15 o 
   6  -5   1      276.81      223.13     21.06 o 
  -6  -4   1        8.35       -3.62     12.51 o 
  -5  -4   1     3529.91     3869.15    119.30 o 
  -4  -4   1     2683.67     2855.00     89.02 o 
  -3  -4   1     2282.55     2649.64     81.12 o 
  -2  -4   1      484.92      486.75     22.05 o 
  -1  -4   1     4418.73     4252.25     76.61 o 
   0  -4   1     3137.98     3017.91     86.39 o 
   1  -4   1     2135.30     2202.09     45.56 o 
   2  -4   1     2349.80     2333.02     47.33 o 
   3  -4   1      187.85      169.90     22.96 o 
   4  -4   1     1560.13     1531.01     50.85 o 
   5  -4   1     1497.48     1431.62     50.85 o 
   6  -4   1     1602.59     1565.23     57.10 o 
  -6  -3   1      839.80      758.26     35.38 o 
  -5  -3   1      214.06      250.85     16.28 o 
  -4  -3   1     7146.71     7460.69    199.93 o 
  -3  -3   1      250.83      303.93     19.91 o 
  -2  -3   1     9154.60     7918.81    206.35 o 
  -1  -3   1       70.56       99.11     16.54 o 
   0  -3   1     6340.71     5952.88    168.26 o 
   1  -3   1     2934.90     2768.74     53.66 o 
   2  -3   1     5054.84     4882.39     90.72 o 
   3  -3   1      299.19      312.73     10.37 o 
   4  -3   1     4974.14     4899.58    134.28 o 
   5  -3   1     1229.27     1303.43     46.57 o 
   6  -3   1      837.38      822.60     36.04 o 
   7  -3   1      581.75      493.66     28.47 o 
  -7  -2   1       30.93       65.00     15.96 o 
  -6  -2   1     2778.24     2956.04     92.31 o 
  -5  -2   1     6449.53     6297.12    120.13 o 
  -4  -2   1      572.57      588.94     29.62 o 
  -3  -2   1      369.80      492.84     25.51 o 
  -2  -2   1     2310.46     2125.87     59.57 o 
  -1  -2   1    11220.31    10759.50    274.31 o 
   0  -2   1     1400.18     1613.33     36.45 o 
   1  -2   1       45.53       67.30      4.11 o 
   2  -2   1     3776.04     3618.72     67.13 o 
   3  -2   1     7856.80     7981.75    144.86 o 
   4  -2   1       12.87       14.65      7.40 o 
   5  -2   1     1439.92     1201.41     42.45 o 
   6  -2   1      379.52      420.93     23.70 o 
   7  -2   1     2979.28     2848.09     90.34 o 
  -7  -1   1     1892.43     2033.55     71.75 o 
  -6  -1   1        7.44       15.80     11.19 o 
  -5  -1   1     2826.43     2962.05    165.95 o 
  -4  -1   1       67.53       74.92      6.72 o 
  -3  -1   1     8262.03     7741.59    199.27 o 
  -2  -1   1       83.57       61.54      9.54 o 
  -1  -1   1     4190.81     4306.86    111.07 o 
   0  -1   1      462.53      512.88     19.08 o 
   1  -1   1     7204.17     6985.51    142.67 o 
   2  -1   1     5974.55     6337.76    114.29 o 
   3  -1   1     4616.32     5061.92    212.93 o 
   5  -1   1      542.67      482.14     22.87 o 
   6  -1   1     1069.32      957.70     39.00 o 
   7  -1   1      686.25      667.43     33.57 o 
  -7   0   1      403.81      312.32     24.02 o 
  -6   0   1     1752.46     1929.23     64.83 o 
  -5   0   1     2439.06     2588.43     78.66 o 
  -4   0   1     4292.00     4546.24    166.61 o 
  -3   0   1     1907.79     2163.11     84.99 o 
  -2   0   1     2374.69     2315.35     43.78 o 
  -1   0   1      125.97      178.71      6.75 o 
   0   0   1    12745.67    10073.56    358.05 o 
   1   0   1      626.36      737.01     30.36 o 
   2   0   1     3819.49     3559.48    227.20 o 
   3   0   1      809.35      951.35     20.66 o 
   4   0   1     3624.21     3851.78    104.99 o 
   5   0   1       44.23       17.94      8.39 o 
   6   0   1     4568.48     4087.51    117.33 o 
  -7   1   1       31.44        5.27     12.84 o 
  -6   1   1     3670.54     3508.61    104.00 o 
  -5   1   1      139.75      131.15     13.16 o 
  -4   1   1     6742.14     7903.74    165.95 o 
  -3   1   1     4265.20     5088.93     94.95 o 
  -2   1   1     2809.23     2735.10     81.54 o 
  -1   1   1     2643.57     3029.39     55.84 o 
   0   1   1     6068.38     5435.31    110.95 o 
   1   1   1     9564.81     9325.09    528.63 o 
   2   1   1     2731.55     2688.38     57.35 o 
   3   1   1     2901.76     3162.92    289.04 o 
   4   1   1     1741.78     1953.48     41.73 o 
   5   1   1     3043.96     3258.49     95.11 o 
   6   1   1       71.01       95.77     14.48 o 
   7   1   1     1825.81     1896.81     67.30 o 
  -7   2   1     1295.92     1097.08     45.58 o 
  -6   2   1      311.96      308.87     21.72 o 
  -5   2   1     4225.44     4548.43    128.52 o 
  -4   2   1       58.94       53.21      5.17 o 
  -3   2   1      656.46      652.82     33.90 o 
  -2   2   1      232.28      212.62     14.65 o 
  -1   2   1     9182.18     8676.44    156.74 o 
   0   2   1     1711.44     1627.14     32.35 o 
   1   2   1     3542.22     3473.74     66.03 o 
   2   2   1     1712.04     1865.87     54.14 o 
   3   2   1     7810.92     7438.48    194.34 o 
   4   2   1     2882.71     2936.04    108.36 o 
   5   2   1      916.02     1123.57     41.80 o 
   6   2   1      274.61      273.16     20.57 o 
  -7   3   1     2089.28     2229.54     77.50 o 
  -6   3   1      589.15      521.47     27.15 o 
  -5   3   1     1946.87     1956.38     63.02 o 
  -4   3   1      232.82      237.56      9.60 o 
  -3   3   1     2045.86     2294.00    120.95 o 
  -2   3   1     3790.08     3633.01    117.74 o 
  -1   3   1     4540.74     4511.40     85.57 o 
   0   3   1     4420.70     4417.82     67.79 o 
   1   3   1      955.74      916.01     25.42 o 
   2   3   1     3234.22     3172.90    147.69 o 
   3   3   1      205.11      164.55     12.01 o 
   4   3   1     1373.19     1533.23     36.04 o 
   5   3   1      204.47      191.70     15.63 o 
   6   3   1     2465.76     2954.56     93.30 o 
  -6   4   1     1228.96     1262.13     49.37 o 
  -5   4   1      489.49      462.56     24.19 o 
  -4   4   1     5238.56     5175.94     99.46 o 
  -3   4   1      269.50      264.05      9.99 o 
  -2   4   1     3255.18     3216.47     80.80 o 
  -1   4   1      191.03      241.10      9.36 o 
   0   4   1     6090.00     5986.98     91.52 o 
   1   4   1      181.55      162.12     14.73 o 
   2   4   1     4317.15     4381.72     85.58 o 
   3   4   1      532.34      506.69     16.50 o 
   4   4   1     1653.95     1520.44     36.21 o 
   5   4   1     1695.80     1679.10     57.43 o 
  -6   5   1     1490.41     1314.45     51.34 o 
  -5   5   1     1117.58     1124.07     43.94 o 
  -4   5   1      368.79      354.62     55.37 o 
  -3   5   1     2328.88     2207.69     80.55 o 
  -2   5   1      834.63      821.90     53.97 o 
  -1   5   1     4429.36     4327.44     85.33 o 
   0   5   1      847.14      822.38     20.69 o 
   1   5   1     3213.87     3352.76    329.77 o 
   2   5   1       24.91       40.59     17.20 o 
   3   5   1     2884.69     2864.05     88.53 o 
   4   5   1       38.20       29.46     15.14 o 
  -5   6   1     1274.17     1241.72     46.57 o 
  -4   6   1      324.72      287.45     12.60 o 
  -3   6   1     2227.06     2033.16    101.69 o 
  -2   6   1      235.94      249.05     11.99 o 
  -1   6   1     2831.49     2820.27     60.45 o 
   0   6   1     1644.28     1624.80     54.63 o 
   1   6   1     1354.89     1004.93     36.53 o 
   2   6   1      973.81      947.50     39.00 o 
   3   6   1      553.44      506.33     28.96 o 
   4   6   1     2145.58     1988.63     72.07 o 
  -5   7   1      158.95      187.92     20.57 o 
  -3   7   1      725.68      756.78     32.25 o 
  -2   7   1     4206.47     4237.91    122.43 o 
  -1   7   1       28.38       26.16     10.86 o 
   0   7   1     1032.32      995.55     39.33 o 
   1   7   1      152.06      102.35     13.33 o 
   2   7   1     2048.49     2149.73     72.73 o 
   3   7   1      515.58      401.18     27.48 o 
  -3   8   1     1325.62     1272.49     47.06 o 
  -2   8   1      485.83      544.18     27.81 o 
  -1   8   1      228.53      179.36     17.28 o 
   0   8   1     1287.30     1192.68     46.24 o 
   1   8   1     1939.75     1991.92     69.77 o 
   2   8   1       42.88       27.65     16.78 o 
  -2  -9   2     1303.80     1203.05     51.51 o 
  -1  -9   2      294.64      268.72     24.85 o 
   0  -9   2      594.04      557.68     22.28 o 
   1  -9   2      438.62      414.65     19.77 o 
   2  -9   2     1199.42     1247.63     35.38 o 
   3  -9   2      780.43      652.78     35.71 o 
  -3  -8   2     1729.61     2037.01     78.66 o 
  -2  -8   2       36.83       30.28     15.30 o 
  -1  -8   2      756.95      737.85     44.35 o 
   0  -8   2      643.39      600.29     42.54 o 
   1  -8   2     4045.07     4285.24     89.27 o 
   2  -8   2      187.53      157.48     11.84 o 
   3  -8   2     1220.45     1180.01     50.35 o 
   4  -8   2       33.41      -12.34     12.34 o 
  -4  -7   2      671.46      568.70     45.25 o 
  -3  -7   2     1573.15     1660.67     64.67 o 
  -2  -7   2      500.99      437.55     27.48 o 
  -1  -7   2     1492.02     1504.80     76.11 o 
   0  -7   2     2774.44     2850.68    160.11 o 
   1  -7   2      653.55      637.73     21.06 o 
   2  -7   2     1097.00     1237.11     42.45 o 
   3  -7   2      880.91      757.77     33.57 o 
   4  -7   2     1674.50     1566.71     57.10 o 
   5  -7   2      156.30       77.34     16.46 o 
  -5  -6   2       17.61       75.69     48.21 o 
  -4  -6   2     1276.47     1303.10     59.90 o 
  -3  -6   2      204.13      218.10     45.50 o 
  -2  -6   2     2998.77     2989.77     90.34 o 
  -1  -6   2      237.85      231.97     12.06 o 
   0  -6   2     4877.06     5101.19    134.60 o 
   1  -6   2        1.64       19.96      5.88 o 
   2  -6   2     4004.62     4005.66     80.60 o 
   3  -6   2     1501.63     1510.68     68.45 o 
   4  -6   2     2413.26     2351.47     75.69 o 
   5  -6   2     1190.21     1187.75     46.40 o 
   6  -6   2      516.39      526.90     29.78 o 
  -5  -5   2     1105.56     1244.85     68.29 o 
  -4  -5   2      457.43      549.28     42.62 o 
  -3  -5   2      642.71      627.35     25.42 o 
  -2  -5   2     1867.46     1725.02     55.62 o 
  -1  -5   2     4327.90     4499.94     88.88 o 
   0  -5   2      341.53      325.34     21.97 o 
   1  -5   2     1772.58     1818.57     43.11 o 
   2  -5   2     1187.83     1175.56     27.69 o 
   3  -5   2     5477.21     5218.60     99.92 o 
   4  -5   2       44.25       63.52     10.04 o 
   5  -5   2     1300.78     1350.66     49.20 o 
   6  -5   2        4.10       -9.54     11.52 o 
  -6  -4   2        0.39        0.99     14.65 o 
  -5  -4   2     1184.60     1235.14     58.09 o 
  -4  -4   2      896.20      983.37     49.53 o 
  -3  -4   2     5738.17     5909.28    161.43 o 
  -2  -4   2     1630.90     1925.94     60.56 o 
  -1  -4   2     6340.50     6483.80    148.84 o 
   0  -4   2       41.31       31.90      4.47 o 
   1  -4   2    12382.70    11905.50    217.67 o 
   2  -4   2     5923.98     5712.57    106.98 o 
   3  -4   2      174.43      138.61      5.80 o 
   4  -4   2      802.13      775.71     31.43 o 
   5  -4   2     2815.55     2761.87     84.91 o 
   6  -4   2     2768.19     2921.98     91.99 o 
  -6  -3   2      626.92      613.78     32.09 o 
  -5  -3   2     1678.27     1616.57     55.29 o 
  -4  -3   2     4049.40     4625.11    129.83 o 
  -3  -3   2      127.33      108.77     20.73 o 
  -2  -3   2     7419.61     7535.24    197.46 o 
  -1  -3   2     1558.71     1666.27     85.07 o 
   0  -3   2     3056.66     2879.89     56.30 o 
   1  -3   2      896.45     1104.32     28.63 o 
   2  -3   2    10021.83     9315.38    169.00 o 
   3  -3   2        9.88       12.85      2.94 o 
   4  -3   2     5404.18     5363.79    146.45 o 
   5  -3   2      182.89      209.64     16.29 o 
   6  -3   2     2226.17     2012.98     66.15 o 
   7  -3   2      796.19      737.69     36.20 o 
  -7  -2   2       35.50       19.75     16.29 o 
  -6  -2   2     3263.62     3362.49    103.01 o 
  -5  -2   2     1007.46      999.13     26.64 o 
  -4  -2   2     1514.67     1518.66     47.56 o 
  -3  -2   2      270.99      282.37     18.92 o 
  -2  -2   2    10511.33    13048.77    334.21 o 
  -1  -2   2     9758.42     8705.38    223.13 o 
   0  -2   2     8226.49     8158.94    146.94 o 
   1  -2   2     6945.78     7010.04    290.93 o 
   2  -2   2     1598.69     1600.68     76.76 o 
   3  -2   2     8488.80     8089.62    210.46 o 
   4  -2   2      521.93      537.60     23.04 o 
   5  -2   2     4162.80     4123.38    116.67 o 
   6  -2   2       36.03       33.90     11.68 o 
   7  -2   2     1008.10     1055.12     44.92 o 
  -7  -1   2     1039.21     1054.29     45.42 o 
  -6  -1   2      469.65      513.57     28.80 o 
  -5  -1   2     1814.19     1799.52     67.80 o 
  -4  -1   2       19.59       47.75     10.12 o 
  -3  -1   2     4573.63     4523.58    119.96 o 
  -2  -1   2     1473.14     1382.25     39.33 o 
  -1  -1   2    11246.95    10279.17    260.65 o 
   0  -1   2       77.57      116.18      3.53 o 
   1  -1   2     3649.30     3836.56     57.47 o 
   2  -1   2     3017.48     3131.29     83.76 o 
   3  -1   2     7887.77     8193.45    213.26 o 
   4  -1   2      536.31      566.06     23.04 o 
   5  -1   2     1026.07     1094.45     39.66 o 
   6  -1   2     1020.70      958.20     38.51 o 
   7  -1   2     1467.31     1460.91     53.97 o 
  -7   0   2     1649.54     1540.71     57.92 o 
  -6   0   2      544.69      502.88     26.49 o 
  -5   0   2     1950.07     2048.22    102.93 o 
  -4   0   2      856.15      911.38     22.96 o 
  -3   0   2    10589.90    10880.12    197.35 o 
  -2   0   2    10776.06    10896.91    244.20 o 
  -1   0   2      405.17      461.08     15.14 o 
   0   0   2     1866.72     1788.62     68.63 o 
   1   0   2     3736.09     3778.57     92.21 o 
   2   0   2    13017.69    11230.20    418.05 o 
   3   0   2      144.96      125.91     11.24 o 
   4   0   2     1874.05     1869.49     56.28 o 
   5   0   2      109.89       83.59     10.04 o 
   6   0   2     3889.53     3902.39    114.20 o 
   7   0   2      134.34      140.04     17.61 o 
  -7   1   2       40.24       48.71     19.91 o 
  -6   1   2     2246.39     2367.93     76.02 o 
  -5   1   2       17.25       25.59      5.97 o 
  -4   1   2     5451.23     6126.26    306.32 o 
  -3   1   2      763.50      760.75     18.43 o 
  -2   1   2     8604.77     9195.21    388.84 o 
  -1   1   2      833.34      916.92     18.78 o 
   0   1   2     8288.39     7784.28    142.01 o 
   1   1   2     6535.01     6221.88    194.11 o 
   2   1   2     9625.04     9696.24    311.09 o 
   3   1   2     1845.26     1834.44     36.94 o 
   4   1   2     3019.38     3289.01     64.29 o 
   5   1   2     2773.68     2717.93     80.30 o 
   6   1   2      621.25      614.11     29.29 o 
  -7   2   2      406.24      372.88     26.66 o 
  -6   2   2      998.99      968.40     39.99 o 
  -5   2   2     3542.62     4080.06    230.38 o 
  -4   2   2      918.84     1022.56     24.81 o 
  -3   2   2     3318.61     3809.14    130.57 o 
  -2   2   2     2738.49     2757.72     53.00 o 
  -1   2   2     6032.73     6148.41    312.49 o 
   0   2   2      932.87     1006.47     23.45 o 
   1   2   2    12872.06    12346.13    224.38 o 
   2   2   2      188.71      136.98      7.16 o 
   3   2   2     3958.02     3907.72     75.12 o 
   4   2   2      865.08      851.56     30.94 o 
   5   2   2     2251.19     2379.77     73.06 o 
   6   2   2      134.32      118.81     15.30 o 
  -7   3   2     1773.63     1660.18     61.05 o 
  -6   3   2      158.01      212.44     17.28 o 
  -5   3   2     1981.54     1849.42     60.06 o 
  -4   3   2      170.70      225.75     62.94 o 
  -3   3   2     4154.14     4304.25    120.62 o 
  -2   3   2     1017.83      976.33     50.76 o 
  -1   3   2     2214.81     2275.96     45.29 o 
   0   3   2     5350.47     4992.51     76.35 o 
   1   3   2     1300.42     1364.04     30.94 o 
   2   3   2     1092.09     1139.32     27.45 o 
   3   3   2     1622.94     1614.58     36.80 o 
   4   3   2     2669.00     2595.31     44.86 o 
   5   3   2      342.39      437.71     23.70 o 
  -6   4   2     1243.23     1391.96     53.15 o 
  -5   4   2      402.60      288.46     19.42 o 
  -4   4   2     4013.83     4323.22     85.17 o 
  -3   4   2      473.03      496.47     21.97 o 
  -2   4   2     1317.25     1266.79     81.21 o 
  -1   4   2       59.84       34.59     14.07 o 
   0   4   2     4925.01     4759.82    136.54 o 
   1   4   2      282.41      304.19     12.20 o 
   2   4   2     5693.95     5714.39    116.42 o 
   3   4   2      550.84      533.36     17.51 o 
   4   4   2     1259.82     1102.52     75.12 o 
   5   4   2      255.96      232.02     19.75 o 
  -6   5   2      887.70      752.34     35.87 o 
  -5   5   2      187.51      188.41     17.11 o 
  -4   5   2     2880.15     2884.65    107.45 o 
  -3   5   2     1883.60     1894.64     99.39 o 
  -2   5   2      232.41      246.55     10.47 o 
  -1   5   2     2223.06     2119.78     65.16 o 
   0   5   2     3333.15     3339.09     67.19 o 
   1   5   2     3891.56     3673.03    116.34 o 
   2   5   2      109.67       86.57      7.94 o 
   3   5   2     1744.84     1806.63     62.37 o 
   4   5   2      330.61      290.60     23.37 o 
  -4   6   2       85.34       74.38     12.51 o 
  -3   6   2      828.19     1025.00     39.33 o 
  -2   6   2       17.64       23.86      8.72 o 
  -1   6   2     4761.89     4651.93    131.64 o 
   0   6   2     1485.93     1378.63     48.87 o 
   1   6   2     1242.69     1287.14     47.72 o 
   2   6   2      126.72      109.92     15.14 o 
   3   6   2     1636.86     1575.27     58.91 o 
   4   6   2     1154.90     1037.35     47.23 o 
  -4   7   2      600.22      605.23     29.29 o 
  -3   7   2       81.99       81.12     14.32 o 
  -2   7   2     1764.95     1896.81     64.18 o 
  -1   7   2      116.57       77.83     12.34 o 
   0   7   2     1132.73     1102.84     43.44 o 
   1   7   2      267.74      145.96     14.32 o 
   2   7   2      890.52      791.34     37.35 o 
   3   7   2       27.80       28.14     17.61 o 
  -2   8   2     1440.19     1384.88     52.49 o 
  -1   8   2      229.87      285.17     22.54 o 
   0   8   2     1259.84     1170.14     46.73 o 
   1   8   2      379.58      355.11     24.85 o 
  -2  -9   3     2047.23     2693.25     95.77 o 
  -1  -9   3      213.23      177.22     14.39 o 
   0  -9   3     1416.06     1442.09     39.76 o 
   1  -9   3      342.20      321.46     20.16 o 
   2  -9   3     1256.28     1273.33     35.68 o 
   3  -9   3      479.29      441.33     29.46 o 
  -3  -8   3     2244.65     2091.97     77.18 o 
  -2  -8   3       44.64      101.20     19.42 o 
  -1  -8   3     1383.19     1440.80     38.86 o 
   0  -8   3      300.35      258.92     15.16 o 
   1  -8   3     2129.71     2261.69     52.55 o 
   2  -8   3       45.74       54.39     27.15 o 
   3  -8   3      672.74      565.24     31.76 o 
   4  -8   3        4.75        4.61     17.44 o 
  -4  -7   3        1.22      -27.97     27.97 o 
  -3  -7   3     4500.63     4267.86    127.36 o 
  -2  -7   3     1218.26     1556.35     59.73 o 
  -1  -7   3      883.07      979.66     28.45 o 
   0  -7   3      562.81      566.45     20.21 o 
   1  -7   3     2530.63     2573.58     78.99 o 
   2  -7   3     1870.49     1847.83     81.95 o 
   3  -7   3      382.67      377.82     24.52 o 
   4  -7   3      897.25      863.25     38.83 o 
   5  -7   3      470.52      441.50     26.82 o 
  -5  -6   3      701.53      827.70     70.59 o 
  -4  -6   3     4132.81     4649.79    141.52 o 
  -3  -6   3       28.11       14.97     21.39 o 
  -2  -6   3      870.93      889.68     82.44 o 
  -1  -6   3      407.92      350.12     16.21 o 
   0  -6   3     8262.48     8366.31    190.64 o 
   1  -6   3      400.28      404.96     15.32 o 
   2  -6   3      468.98      493.50     24.77 o 
   3  -6   3        1.20        7.40     10.04 o 
   4  -6   3     3932.64     3720.56    110.09 o 
   5  -6   3      544.07      565.24     30.11 o 
   6  -6   3      479.53      447.59     27.81 o 
  -6  -5   3     2069.11     1876.24     73.23 o 
  -5  -5   3      622.14      590.42     47.56 o 
  -4  -5   3     2465.10     2497.43     86.23 o 
  -3  -5   3      936.69      896.65     42.62 o 
  -2  -5   3     2793.15     2874.75     85.07 o 
  -1  -5   3     4578.43     4911.29    490.53 o 
   0  -5   3     1217.33     1352.46     65.57 o 
   1  -5   3     4123.96     4144.95     82.16 o 
   2  -5   3      102.55       93.85     18.43 o 
   3  -5   3     3640.85     3567.85    103.01 o 
   4  -5   3       84.51      140.36     13.33 o 
   5  -5   3     1174.22     1056.76     41.14 o 
   6  -5   3        6.24      -10.20     10.20 o 
  -6  -4   3        2.76      -15.80     15.80 o 
  -5  -4   3     2305.70     2375.66     78.16 o 
  -4  -4   3      717.15      754.64     42.29 o 
  -3  -4   3     3747.38     3851.54    110.58 o 
  -2  -4   3     1531.89     1649.65     54.63 o 
  -1  -4   3     4084.46     4044.68    177.06 o 
   0  -4   3       88.83      124.20     19.58 o 
   1  -4   3     1893.71     1927.78     68.81 o 
   2  -4   3      229.19      248.77      8.69 o 
   3  -4   3     2214.86     2192.51     66.15 o 
   4  -4   3      521.25      403.81     20.24 o 
   5  -4   3     1819.31     1905.04     63.02 o 
   6  -4   3      563.91      474.24     26.49 o 
  -6  -3   3     1050.72     1108.75     32.46 o 
  -5  -3   3     2988.59     3197.44     95.61 o 
  -4  -3   3     1764.25     1692.10     54.80 o 
  -3  -3   3     1158.76     1236.78     43.11 o 
  -2  -3   3     7933.57     9793.57    255.88 o 
  -1  -3   3     2224.93     2180.92     44.45 o 
   0  -3   3     1698.49     1674.41     28.11 o 
   1  -3   3      863.51      922.16     17.19 o 
   2  -3   3    11587.12    11497.41    321.37 o 
   3  -3   3        1.85       12.01      6.42 o 
   4  -3   3     1586.75     1480.98     48.71 o 
   5  -3   3       49.29       60.06     10.37 o 
   6  -3   3     2069.63     2034.70     67.47 o 
  -7  -2   3       54.96      -12.18     12.18 o 
  -6  -2   3     2758.96     2677.62     85.24 o 
  -5  -2   3       21.76       19.78     14.40 o 
  -4  -2   3     3760.43     3947.15    109.10 o 
  -3  -2   3     1148.31     1203.71     39.49 o 
  -2  -2   3     5517.35     5357.04    140.53 o 
  -1  -2   3     1082.60     1033.95     22.22 o 
   0  -2   3    10492.88     8993.00    140.14 o 
   1  -2   3     5684.01     5583.49     99.40 o 
   2  -2   3     2478.98     2347.53     44.33 o 
   3  -2   3     1012.50     1125.38     36.86 o 
   4  -2   3     2660.32     2629.40     76.02 o 
   5  -2   3     3783.03     3929.21    112.23 o 
   6  -2   3      247.01      258.35     18.59 o 
   7  -2   3      652.00      555.04     28.80 o 
  -7  -1   3     1018.20      920.51     42.62 o 
  -6  -1   3     2452.09     2601.92     83.59 o 
  -5  -1   3     2405.05     2357.40    103.18 o 
  -4  -1   3        4.92        7.08      4.71 o 
  -3  -1   3     6611.85     6713.79    175.74 o 
  -2  -1   3     1383.47     1319.72     39.00 o 
  -1  -1   3    11224.94     9349.93    238.11 o 
   0  -1   3      680.36      747.54     16.41 o 
   1  -1   3     4599.64     4641.52    103.94 o 
   2  -1   3      651.44      775.05     16.37 o 
   3  -1   3     3420.98     3563.41     97.42 o 
   4  -1   3       53.77       63.68      8.06 o 
   5  -1   3     2242.03     2147.75     66.15 o 
   6  -1   3      462.87      376.17     21.39 o 
   7  -1   3     1136.57     1134.10     46.08 o 
  -7   0   3     2630.22     2558.81     84.75 o 
  -6   0   3      151.80      137.24     15.63 o 
  -5   0   3     1382.16     1502.11    107.62 o 
  -4   0   3      605.10      668.52     18.31 o 
  -3   0   3     6435.27     6578.01    121.93 o 
  -2   0   3     3543.18     3550.57     94.95 o 
  -1   0   3      165.44      116.52      8.39 o 
   0   0   3      615.30      589.42     13.73 o 
   1   0   3     8992.45     9200.54    136.14 o 
   2   0   3     4130.27     4058.18    105.88 o 
   3   0   3      533.63      521.82     26.41 o 
   4   0   3     3008.76     3214.72     90.67 o 
   5   0   3      299.12      302.12     17.44 o 
   6   0   3     2017.07     2104.31     68.29 o 
  -7   1   3      406.13      337.66     22.87 o 
  -6   1   3     1399.81     1466.83     54.80 o 
  -5   1   3      226.55      205.44     23.70 o 
  -4   1   3     3521.27     4043.96     79.11 o 
  -3   1   3      173.80      170.84     14.40 o 
  -2   1   3     9460.20    10343.58    187.55 o 
  -1   1   3      676.92      820.51     44.76 o 
   0   1   3     9145.53     8007.77    147.54 o 
   1   1   3      282.89      310.83     14.04 o 
   2   1   3     5603.33     5361.20     81.90 o 
   3   1   3     1163.31     1151.13     21.43 o 
   4   1   3     2929.63     3118.45     88.20 o 
   5   1   3      535.44      499.42     22.05 o 
   6   1   3     1101.52     1146.12     43.28 o 
  -7   2   3       62.57       53.48     16.78 o 
  -6   2   3     1398.01     1535.94     56.11 o 
  -5   2   3     1764.47     1940.02     43.50 o 
  -4   2   3     2942.60     3345.44    107.95 o 
  -3   2   3     3817.15     4208.29    156.65 o 
  -2   2   3     2579.47     2604.71     50.86 o 
  -1   2   3     4893.16     5008.94     97.84 o 
   0   2   3     1394.07     1236.66     34.56 o 
   1   2   3    10148.74     9745.74    145.17 o 
   2   2   3       12.32       14.38      3.06 o 
   3   2   3     2377.26     2425.81     51.90 o 
   4   2   3      212.99      181.59     10.61 o 
   5   2   3     3818.46     3839.12     79.49 o 
  -6   3   3      172.12      140.20     16.95 o 
  -5   3   3     3521.47     3765.31     84.25 o 
  -4   3   3      389.14      422.24     18.18 o 
  -3   3   3     2474.86     2480.70     50.32 o 
  -2   3   3       26.33       18.92      4.16 o 
  -1   3   3     7351.22     7000.55    106.02 o 
   0   3   3     2282.61     2186.40     51.31 o 
   1   3   3      775.29      727.53     25.18 o 
   2   3   3      506.31      525.64     55.04 o 
   3   3   3     4630.06     4531.27     90.52 o 
   4   3   3     3691.74     3242.53     97.91 o 
   5   3   3      216.04      195.65     18.92 o 
  -6   4   3     1350.39     1462.72     55.45 o 
  -5   4   3      166.58      185.26     11.56 o 
  -4   4   3     1638.53     1736.36    169.82 o 
  -3   4   3     1998.92     1998.46     94.87 o 
  -2   4   3     2800.23     2812.97    148.26 o 
  -1   4   3       46.66       41.80      7.73 o 
   0   4   3     2520.75     2662.74    106.22 o 
   1   4   3      254.88      222.68     18.68 o 
   2   4   3     5386.00     5429.47    134.11 o 
   3   4   3      227.23      204.89     12.02 o 
   4   4   3     1149.56     1179.36     45.91 o 
   5   4   3       26.64       27.81     16.13 o 
  -4   5   3     3586.36     4166.99    119.96 o 
  -3   5   3      297.47      280.07     18.10 o 
  -2   5   3     2929.15     2925.60     86.88 o 
  -1   5   3     1388.92     1329.76     46.57 o 
   0   5   3     2770.75     2816.42     70.26 o 
   1   5   3     2022.24     2177.38     59.49 o 
   2   5   3     1246.21     1174.62     30.93 o 
   3   5   3     3072.53     2969.53     93.14 o 
  -4   6   3      112.12       70.76     13.00 o 
  -3   6   3     2314.65     2368.75     75.20 o 
  -2   6   3       19.84       36.37     11.85 o 
  -1   6   3     2433.89     2336.99     74.54 o 
   0   6   3      282.74      305.74     21.06 o 
   1   6   3     2357.08     2342.91     75.20 o 
   2   6   3      180.70      153.69     14.48 o 
   3   6   3     1500.75     1466.83     56.44 o 
  -3   7   3      203.17      258.84     20.08 o 
  -2   7   3      328.18      257.53     20.40 o 
  -1   7   3     1834.77     1859.62     65.00 o 
   0   7   3     3490.54     3410.04    104.16 o 
   1   7   3       45.32       68.62     15.30 o 
   2   7   3     1157.62     1042.12     45.58 o 
  -2  -9   4      626.20      535.95     37.85 o 
  -1  -9   4       33.39       -2.43     33.46 o 
   0  -9   4     2068.01     2312.75    109.59 o 
   1  -9   4      182.39      201.80     15.22 o 
   2  -9   4      857.83      863.08     44.10 o 
   3  -9   4       17.44       50.68     19.58 o 
  -3  -8   4      130.00      169.16     40.32 o 
  -2  -8   4     1348.35     1161.75     51.51 o 
  -1  -8   4     2577.51     3127.67     94.67 o 
   0  -8   4      297.30      315.68     17.16 o 
   1  -8   4      731.04      714.84     38.09 o 
   2  -8   4      769.38      795.59     68.95 o 
   3  -8   4     2310.23     2307.04     80.14 o 
   4  -8   4        0.98        4.11     15.47 o 
  -4  -7   4       20.76        0.33     35.71 o 
  -3  -7   4     1998.57     2049.84     77.34 o 
  -2  -7   4      284.86      212.93     28.63 o 
  -1  -7   4      959.42     1041.58     40.27 o 
   0  -7   4       17.45       17.73     22.13 o 
   1  -7   4     2829.90     2966.15     64.48 o 
   2  -7   4      341.83      375.37     24.19 o 
   3  -7   4     2167.60     2108.26     73.23 o 
   4  -7   4      583.91      532.66     29.78 o 
   5  -7   4      520.10      476.38     28.30 o 
  -5  -6   4     1448.87     1502.21     68.62 o 
  -4  -6   4     1295.38     1466.50     74.87 o 
  -3  -6   4      520.28      492.18     40.48 o 
  -2  -6   4     1725.49     1785.90     64.34 o 
  -1  -6   4     1934.52     1809.09     42.94 o 
   0  -6   4     6363.34     6840.02    216.85 o 
   1  -6   4       49.15       62.44      8.61 o 
   2  -6   4     2479.44     2984.84    216.06 o 
   3  -6   4       24.96       45.58     11.19 o 
   4  -6   4     2654.27     2350.15     75.20 o 
   5  -6   4      175.16      180.19     17.28 o 
  -6  -5   4     1415.71     1408.41     61.87 o 
  -5  -5   4       14.71      -13.82     13.82 o 
  -4  -5   4     2602.67     2827.52     92.97 o 
  -3  -5   4     1328.63     1528.37     63.68 o 
  -2  -5   4     2436.89     2530.34     80.30 o 
  -1  -5   4      120.97      122.87     10.96 o 
   0  -5   4     3965.46     4101.38     81.86 o 
   1  -5   4     3907.70     3762.03     75.04 o 
   2  -5   4     1297.40     1194.97     23.42 o 
   3  -5   4      880.38      710.71     29.62 o 
   4  -5   4     1498.66     1335.02     48.21 o 
   5  -5   4     2868.17     2689.13     84.09 o 
   6  -5   4      203.22      199.27     18.76 o 
  -6  -4   4      529.16      600.13     36.86 o 
  -5  -4   4     2330.38     2472.42     80.63 o 
  -4  -4   4      289.50      260.16     24.52 o 
  -3  -4   4     3069.74     3240.22     95.44 o 
  -2  -4   4      127.85      111.90     24.35 o 
  -1  -4   4     5458.53     5546.90    127.45 o 
   0  -4   4      438.24      436.99     11.27 o 
   1  -4   4     3000.70     3046.00     49.60 o 
   2  -4   4      327.49      321.30     13.79 o 
   3  -4   4     4813.24     4577.39    127.69 o 
   4  -4   4     2304.19     2067.62     64.83 o 
   5  -4   4     1330.58     1382.41     49.70 o 
   6  -4   4      118.71      120.78     17.61 o 
  -6  -3   4      534.87      526.49     22.33 o 
  -5  -3   4     1047.43      999.33     40.32 o 
  -4  -3   4      415.64      347.54     20.40 o 
  -3  -3   4     3293.74     3214.23     91.33 o 
  -2  -3   4      998.36      872.63     30.94 o 
  -1  -3   4     4141.29     4245.96     81.15 o 
   0  -3   4     2495.62     2507.96     40.94 o 
   1  -3   4     2547.62     2441.22     40.06 o 
   2  -3   4     5067.89     4979.60     76.51 o 
   3  -3   4      412.53      358.73     16.95 o 
   4  -3   4     2892.35     3172.92     92.64 o 
   5  -3   4      245.23      204.54     15.63 o 
   6  -3   4     1959.92     1934.00     65.00 o 
  -7  -2   4       17.90       16.95     14.48 o 
  -6  -2   4     1313.83     1252.25     55.95 o 
  -5  -2   4      664.08      649.16     28.14 o 
  -4  -2   4     7736.73     7536.39    199.60 o 
  -3  -2   4        0.17       10.86      7.24 o 
  -2  -2   4     3825.51     3992.23    107.78 o 
  -1  -2   4      271.38      282.35      8.95 o 
   0  -2   4    13452.37    12025.75    284.77 o 
   1  -2   4     1246.41     1216.82     25.16 o 
   2  -2   4     3130.72     3138.81     73.84 o 
   3  -2   4      941.41     1003.28     34.06 o 
   4  -2   4     2756.50     2952.26     85.73 o 
   5  -2   4     1363.14     1316.92     45.91 o 
   6  -2   4     1304.74     1170.31     44.59 o 
  -7  -1   4      416.94      418.46     28.96 o 
  -6  -1   4     2750.04     2833.15     90.75 o 
  -5  -1   4     2520.38     2425.65     52.07 o 
  -4  -1   4      989.97     1126.04     38.83 o 
  -3  -1   4     3652.04     3920.82    107.12 o 
  -2  -1   4     1453.70     1417.14     42.95 o 
  -1  -1   4     9722.50     9519.37    173.93 o 
   0  -1   4       86.26      101.90     19.71 o 
   1  -1   4     4249.92     4214.80     65.06 o 
   2  -1   4       21.70       30.05      4.98 o 
   3  -1   4     5554.31     5624.90    107.51 o 
   4  -1   4       89.50       64.67      8.56 o 
   5  -1   4     3956.68     4062.99    115.52 o 
   6  -1   4      212.29      264.60     19.09 o 
  -7   0   4     1810.71     1647.35     62.86 o 
  -6   0   4       38.61       17.04     19.75 o 
  -5   0   4     3151.79     3489.59    205.69 o 
  -4   0   4      289.82      310.87     13.99 o 
  -3   0   4     2360.78     2511.01     78.74 o 
  -2   0   4      410.08      470.62     18.43 o 
  -1   0   4     3288.86     3027.09     59.64 o 
   0   0   4     2018.45     1863.23    158.14 o 
   1   0   4     5468.06     5407.09     82.21 o 
   2   0   4     2039.25     2135.07     35.37 o 
   3   0   4     1318.16     1400.37     31.89 o 
   4   0   4     3494.05     3425.81     70.15 o 
   5   0   4      360.13      303.93     17.11 o 
   6   0   4      678.95      665.78     29.62 o 
  -7   1   4     1502.35     1234.81     49.70 o 
  -6   1   4     2807.62     2870.97     90.18 o 
  -5   1   4      313.77      350.81     14.08 o 
  -4   1   4      602.26      642.33     18.42 o 
  -3   1   4     1910.06     2310.56     47.53 o 
  -2   1   4    12474.19    13662.34    615.10 o 
  -1   1   4      505.87      552.95     19.29 o 
   0   1   4     1522.59     1438.52     56.94 o 
   1   1   4      665.36      702.89     16.11 o 
   2   1   4     5549.79     5657.47    102.33 o 
   3   1   4      995.19      960.14     19.16 o 
   4   1   4     1791.24     1832.07     41.61 o 
   5   1   4       86.02       76.02     16.13 o 
   6   1   4     1560.94     1604.40     64.18 o 
  -6   2   4     1586.12     1653.27     59.40 o 
  -5   2   4      184.09      174.92     14.65 o 
  -4   2   4     4512.95     5364.08    230.21 o 
  -3   2   4     2374.52     2696.44     77.01 o 
  -2   2   4     1913.05     1931.00     39.28 o 
  -1   2   4     1629.44     1606.90     65.36 o 
   0   2   4     5084.46     4974.44     96.17 o 
   1   2   4     5032.66     4504.84     88.45 o 
   2   2   4      332.40      360.37     15.55 o 
   3   2   4     1540.48     1690.84     99.64 o 
   4   2   4     1637.92     1576.26     56.94 o 
   5   2   4     2883.13     2865.86     92.97 o 
  -6   3   4      448.46      425.70     25.51 o 
  -5   3   4     3752.63     3976.12     80.63 o 
  -4   3   4      196.07      190.47      9.97 o 
  -3   3   4     2449.51     2329.30     48.00 o 
  -2   3   4      665.85      766.49     30.44 o 
  -1   3   4     3750.85     3923.79     77.98 o 
   0   3   4        1.93        1.69      7.57 o 
   1   3   4     2251.93     2456.69     91.74 o 
   2   3   4     1094.47     1082.10     43.61 o 
   3   3   4     2848.66     2818.15     61.33 o 
   4   3   4      302.06      272.50     21.23 o 
   5   3   4     1245.65     1167.34     49.37 o 
  -5   4   4      437.18      570.34     30.28 o 
  -4   4   4      918.61     1048.70     40.48 o 
  -3   4   4     1411.91     1553.55     52.49 o 
  -2   4   4     2104.95     1952.59     61.71 o 
  -1   4   4     1309.99     1304.86     31.36 o 
   0   4   4     2893.03     2866.71    196.64 o 
   1   4   4        2.52        7.29      6.49 o 
   2   4   4     2547.26     2416.34     67.06 o 
   3   4   4      263.14      255.62     40.07 o 
   4   4   4     1744.93     1925.94     68.29 o 
  -5   5   4      255.15      255.72     20.40 o 
  -4   5   4      706.33      781.30     34.72 o 
  -3   5   4       20.53       44.10     12.01 o 
  -2   5   4     3708.15     3895.97    113.38 o 
  -1   5   4     1014.93      984.85     38.18 o 
   0   5   4      201.20      205.22     19.99 o 
   1   5   4        3.98       -1.99     23.78 o 
   2   5   4     2719.99     2799.22     88.53 o 
   3   5   4     1141.55     1205.35     47.89 o 
  -4   6   4      503.88      577.58     30.28 o 
  -3   6   4     3083.70     3002.28     92.48 o 
  -2   6   4      165.04      167.35     16.46 o 
  -1   6   4      856.90      800.72     35.21 o 
   0   6   4       76.90       44.43     12.67 o 
   1   6   4     2988.27     3005.90     94.62 o 
   2   6   4        2.19       24.19     14.32 o 
  -2   7   4      142.71      132.47     17.61 o 
  -1   7   4      804.45      699.52     34.72 o 
   0   7   4      673.27      694.75     34.72 o 
   1   7   4      795.96      857.00     40.81 o 
  -2  -9   5     1637.82     1654.26     73.23 o 
  -1  -9   5      286.69      246.66     43.20 o 
   0  -9   5     1704.36     1538.58     58.42 o 
   1  -9   5       88.41       49.61     32.02 o 
   2  -9   5     1754.83     1928.90     73.23 o 
   3  -9   5       42.40       42.45     18.76 o 
  -3  -8   5      223.52      300.47     51.18 o 
  -2  -8   5     2045.70     1944.20     75.37 o 
  -1  -8   5     1246.37     1274.43    116.01 o 
   0  -8   5      297.09      321.51     18.45 o 
   1  -8   5      700.30      690.73     60.76 o 
   2  -8   5      881.34      928.41     44.43 o 
   3  -8   5     1397.88     1284.67     54.14 o 
   4  -8   5      283.65      229.39     25.01 o 
  -4  -7   5        8.79       -7.40     30.44 o 
  -3  -7   5     2051.38     2175.73     82.61 o 
  -2  -7   5      265.62      317.75     38.18 o 
  -1  -7   5     2647.69     2791.52    154.76 o 
   0  -7   5      325.50      293.03     18.70 o 
   1  -7   5     2255.31     2273.85    103.50 o 
   2  -7   5      309.02      409.90     26.33 o 
   3  -7   5     2200.75     2193.01     76.19 o 
   4  -7   5      455.27      349.35     23.70 o 
   5  -7   5      143.41      156.66     20.40 o 
  -5  -6   5      986.40      895.01     49.37 o 
  -4  -6   5      431.98      385.06     40.64 o 
  -3  -6   5     2782.82     2999.81    100.38 o 
  -2  -6   5     2136.83     2148.74     74.54 o 
  -1  -6   5      405.49      385.51     27.81 o 
   0  -6   5     2174.77     2360.27     53.91 o 
   1  -6   5     1116.66     1193.68     33.05 o 
   2  -6   5     2946.62     3044.41     95.77 o 
   3  -6   5      112.09       86.56     12.84 o 
   4  -6   5      949.65      950.30     39.66 o 
   5  -6   5       67.55       26.99     13.82 o 
  -5  -5   5       63.50      -10.20     21.39 o 
  -4  -5   5     4513.92     4527.53    132.30 o 
  -3  -5   5      449.60      434.75     31.92 o 
  -2  -5   5     2887.63     3330.07    100.05 o 
  -1  -5   5       84.44       94.81     16.13 o 
   0  -5   5     4185.02     4714.09    252.01 o 
   1  -5   5     2463.17     2767.83    108.71 o 
   2  -5   5     2341.11     2593.76     55.83 o 
   3  -5   5      267.48      239.73     24.52 o 
   4  -5   5     1296.94     1317.58     48.54 o 
   5  -5   5     1380.13     1326.47     49.70 o 
   6  -5   5      411.95      394.76     25.18 o 
  -6  -4   5     1188.28     1089.34     47.89 o 
  -5  -4   5     2613.42     2682.55     84.91 o 
  -4  -4   5      491.61      480.17     28.30 o 
  -3  -4   5     1617.10     1601.44     53.32 o 
  -2  -4   5      695.15      664.63     27.81 o 
  -1  -4   5     4562.44     4517.36     91.82 o 
   0  -4   5        7.10       14.97      4.14 o 
   1  -4   5     5220.07     5242.06    172.66 o 
   2  -4   5      814.81      799.13     16.69 o 
   3  -4   5     3575.59     3533.65    139.79 o 
   4  -4   5      902.95      955.56     36.86 o 
   5  -4   5     1727.90     1580.54     54.47 o 
   6  -4   5       49.01       17.44     14.97 o 
  -6  -3   5      280.87      218.32     14.88 o 
  -5  -3   5      827.53      813.39     35.05 o 
  -4  -3   5       20.30       32.42     12.01 o 
  -3  -3   5     4450.21     4471.58    123.42 o 
  -2  -3   5      711.72      749.87     28.30 o 
  -1  -3   5     4044.09     3873.67     74.70 o 
   0  -3   5     3158.13     3455.20    114.71 o 
   1  -3   5     2402.63     2532.32     57.09 o 
   2  -3   5     1135.35     1208.00     30.48 o 
   3  -3   5      950.63      899.80     41.96 o 
   4  -3   5     2463.93     2327.70     51.69 o 
   5  -3   5      244.42      232.51     17.11 o 
   6  -3   5     1201.38     1210.13     46.57 o 
  -6  -2   5     1234.62     1202.67     36.04 o 
  -5  -2   5      751.85      668.75     29.62 o 
  -4  -2   5     4829.22     4979.72    137.73 o 
  -3  -2   5      663.69      570.51     22.87 o 
  -2  -2   5     2957.79     2549.26     71.58 o 
  -1  -2   5      114.33      121.58      7.54 o 
   0  -2   5     8226.77     8055.27    121.51 o 
   1  -2   5      473.65      510.40     12.13 o 
   2  -2   5     3511.06     3395.29     54.26 o 
   3  -2   5      680.84      675.91     19.44 o 
   4  -2   5     2091.29     2113.05     47.92 o 
   5  -2   5      184.62      175.88     11.60 o 
   6  -2   5     2569.59     2448.72     77.83 o 
  -6  -1   5      774.72      794.86     35.46 o 
  -5  -1   5      123.39      130.48     10.05 o 
  -4  -1   5     5078.33     5539.37    151.06 o 
  -3  -1   5     3506.38     3517.00     97.74 o 
  -2  -1   5      788.09      786.07     27.64 o 
  -1  -1   5     1749.59     1637.58     35.50 o 
   0  -1   5    10869.23    10397.28    469.49 o 
   1  -1   5     5416.10     5344.67    119.84 o 
   2  -1   5      181.32      191.85      6.56 o 
   3  -1   5     4552.99     4709.45    172.45 o 
   4  -1   5      919.75      973.87     28.88 o 
   5  -1   5     4369.38     4607.70     94.56 o 
   6  -1   5      117.88       85.08     15.71 o 
  -6   0   5       51.81       36.54     22.05 o 
  -5   0   5     4439.64     4976.61    131.40 o 
  -4   0   5       89.00       80.62     17.11 o 
  -3   0   5     1353.95     1476.39     32.75 o 
  -2   0   5       25.45       29.29      6.58 o 
  -1   0   5    10075.29    10025.76    288.54 o 
   0   0   5     1810.18     1903.66     89.76 o 
   1   0   5     2461.65     2536.23     91.92 o 
   2   0   5     1073.41     1089.04     20.70 o 
   3   0   5     2770.52     2904.18     60.26 o 
   4   0   5     1966.43     1860.15    128.60 o 
   5   0   5      961.76      965.93     43.61 o 
   6   0   5      759.38      772.25     42.62 o 
  -6   1   5     1010.11     1106.33     91.74 o 
  -5   1   5     1167.13     1190.25     31.06 o 
  -4   1   5      139.65      176.59     20.08 o 
  -3   1   5     2202.89     2410.79     49.74 o 
  -2   1   5     6655.06     7252.93    489.55 o 
  -1   1   5     1403.34     1577.86     28.69 o 
   0   1   5     2338.91     2326.34     49.22 o 
   1   1   5      325.28      343.97     15.39 o 
   2   1   5     4994.74     4877.14    146.29 o 
   3   1   5        0.11        3.78     10.70 o 
   4   1   5     3653.01     3464.18    107.95 o 
   5   1   5       80.27       94.29     17.94 o 
  -6   2   5     2006.98     2336.99     77.18 o 
  -5   2   5       31.45       21.35     15.88 o 
  -4   2   5     2466.72     2871.66     60.16 o 
  -3   2   5      213.18      239.75     16.62 o 
  -2   2   5     4014.34     3746.72    104.82 o 
  -1   2   5      449.31      401.53     29.95 o 
   0   2   5     2030.13     2162.38     47.42 o 
   1   2   5      922.75      967.63     38.09 o 
   2   2   5     3726.51     4025.29    166.69 o 
   3   2   5     1778.52     1958.02     67.47 o 
   4   2   5     1024.94     1092.96     47.06 o 
   5   2   5     1425.14     1389.16     57.26 o 
  -5   3   5      484.17      569.68     28.47 o 
  -4   3   5     1781.23     1954.57     63.35 o 
  -3   3   5     5030.52     5055.25    140.04 o 
  -2   3   5        1.69       18.10      7.90 o 
  -1   3   5     2474.22     2656.57     69.44 o 
   0   3   5     1575.50     1569.08     37.61 o 
   1   3   5    10981.30    10325.07    194.61 o 
   2   3   5     2147.19     2118.84     49.32 o 
   3   3   5     1509.18     1572.31     58.42 o 
   4   3   5       32.04       27.15     16.13 o 
  -5   4   5     1039.29     1352.79     53.81 o 
  -4   4   5      650.20      769.29     35.54 o 
  -3   4   5     1657.92     1812.39     61.21 o 
  -2   4   5      808.91      866.87     35.05 o 
  -1   4   5     1505.35     1543.18     53.32 o 
   0   4   5     2655.10     2632.55    158.38 o 
   1   4   5      383.00      406.32     16.68 o 
   2   4   5     1442.07     1674.30    126.05 o 
   3   4   5      906.53      838.80     82.19 o 
   4   4   5     1955.77     1997.19     71.91 o 
  -4   5   5     1058.62     1194.33     47.72 o 
  -3   5   5       99.00      110.58     15.96 o 
  -2   5   5     3017.07     3070.90     93.63 o 
  -1   5   5      131.38      131.97     14.15 o 
   0   5   5     2635.31     2735.16     60.62 o 
   1   5   5      312.76      287.24     36.61 o 
   2   5   5     1410.41     1390.48     51.83 o 
   3   5   5      431.81      338.65     22.21 o 
  -3   6   5     1180.33     1259.00     49.70 o 
  -2   6   5      608.30      634.52     31.43 o 
  -1   6   5      701.02      634.68     32.42 o 
   0   6   5      735.43      649.00     32.42 o 
   1   6   5     2143.52     2048.53     71.58 o 
  -2  -9   6     1181.54      996.37     66.32 o 
  -1  -9   6      317.08      347.31     25.29 o 
   0  -9   6      357.47      455.04     62.78 o 
   1  -9   6      411.65      445.12     34.72 o 
   2  -9   6     1563.02     1952.26     74.71 o 
  -3  -8   6      258.96      296.53     54.96 o 
  -2  -8   6     1708.34     1530.51     72.90 o 
  -1  -8   6      131.10      159.07     18.12 o 
   0  -8   6     1504.73     1555.80     43.57 o 
   1  -8   6      541.55      627.59     30.03 o 
   2  -8   6      804.71      860.94     43.94 o 
   3  -8   6      781.66      735.88     39.66 o 
   4  -8   6      792.35      844.82     44.10 o 
  -4  -7   6       15.05        8.72     25.01 o 
  -3  -7   6     1183.65     1320.05     63.68 o 
  -2  -7   6     1346.82     1394.59     62.53 o 
  -1  -7   6     2661.74     2770.61    103.42 o 
   0  -7   6       18.99       58.47     29.29 o 
   1  -7   6     1707.30     1622.85     43.45 o 
   2  -7   6       22.16       44.26     14.97 o 
   3  -7   6     2155.22     2231.35     78.66 o 
   4  -7   6       43.91       17.94     14.97 o 
  -5  -6   6      874.06      894.18     50.68 o 
  -4  -6   6      174.31      146.12     23.20 o 
  -3  -6   6     3886.81     4026.79    120.62 o 
  -2  -6   6     1456.72     1496.45     56.44 o 
  -1  -6   6      326.78      358.56     30.94 o 
   0  -6   6      627.21      638.50     29.87 o 
   1  -6   6     1987.05     2077.03     48.93 o 
   2  -6   6     2253.61     2378.46     79.97 o 
   3  -6   6      229.65      208.00     19.42 o 
   4  -6   6     1074.63     1086.55     44.92 o 
   5  -6   6      444.47      352.80     23.70 o 
  -5  -5   6      312.61      317.75     30.28 o 
  -4  -5   6     4048.16     4096.23    120.45 o 
  -3  -5   6       47.28       48.05     16.78 o 
  -2  -5   6     2603.41     2399.85     73.56 o 
  -1  -5   6       15.97        6.41     20.24 o 
   0  -5   6     3216.92     3196.68     85.40 o 
   1  -5   6      346.99      344.56     11.47 o 
   2  -5   6     3208.43     3481.05     73.44 o 
   3  -5   6      353.40      368.87     20.16 o 
   4  -5   6     2081.43     1876.61     44.33 o 
   5  -5   6      289.06      267.55     18.27 o 
  -6  -4   6     1010.84      967.58     43.11 o 
  -5  -4   6     1290.94     1241.23     48.87 o 
  -4  -4   6     2472.02     2418.77     76.52 o 
  -3  -4   6     1243.45     1150.06     42.29 o 
  -2  -4   6      966.43      933.84     34.72 o 
  -1  -4   6     2742.37     2642.83     76.11 o 
   0  -4   6     1905.36     1925.31     34.24 o 
   1  -4   6     7177.66     7492.52    241.31 o 
   2  -4   6       50.05       58.18      7.97 o 
   3  -4   6     2265.50     2246.65     50.68 o 
   4  -4   6      129.77      115.77     28.30 o 
   5  -4   6     1854.46     1769.22     44.38 o 
  -6  -3   6      144.31      128.23     21.72 o 
  -5  -3   6     4301.19     4172.91    121.28 o 
  -4  -3   6      163.06       83.76     13.00 o 
  -3  -3   6     2301.19     2119.94     65.00 o 
  -2  -3   6      248.32      185.62     13.33 o 
  -1  -3   6     6455.01     6096.49     93.99 o 
   0  -3   6     4326.48     4392.28     72.60 o 
   1  -3   6      101.54      127.38     42.28 o 
   2  -3   6      290.98      284.07     26.16 o 
   3  -3   6     3931.79     3985.07     81.39 o 
   4  -3   6     1558.05     1473.08     36.65 o 
   5  -3   6       57.39       30.80     19.91 o 
   6  -3   6      543.63      553.48     22.26 o 
  -6  -2   6     1623.38     1484.12     97.66 o 
  -5  -2   6      872.09      776.86     32.75 o 
  -4  -2   6     1386.96     1356.25     47.06 o 
  -3  -2   6     1565.74     1563.75     50.35 o 
  -2  -2   6     3609.56     3514.70     98.07 o 
  -1  -2   6       66.39       62.76      6.91 o 
   0  -2   6     4080.04     3984.67     63.15 o 
   1  -2   6      382.92      363.61     17.04 o 
   2  -2   6     4977.92     5398.30    106.06 o 
   3  -2   6        2.87       14.38     19.50 o 
   4  -2   6     1204.34     1148.02     30.55 o 
   5  -2   6      175.21      165.49     64.59 o 
   6  -2   6     1860.25     1771.58     69.11 o 
  -6  -1   6     1864.47     1820.29     63.27 o 
  -5  -1   6        5.12       -3.52      6.89 o 
  -4  -1   6     4886.77     5255.02    145.30 o 
  -3  -1   6     2985.98     3090.32     89.19 o 
  -2  -1   6     1576.09     1640.27     51.18 o 
  -1  -1   6      824.95      841.44     22.42 o 
   0  -1   6     3905.68     3622.94     82.74 o 
   1  -1   6     2616.73     2630.25     46.81 o 
   2  -1   6     1655.09     1683.51     38.41 o 
   3  -1   6     1893.51     1952.16     44.84 o 
   4  -1   6      264.08      234.00     22.38 o 
   5  -1   6     1010.71      947.17     45.09 o 
  -6   0   6      457.15      459.22     19.31 o 
  -5   0   6     2263.46     2463.79    172.78 o 
  -4   0   6      482.40      463.58     17.36 o 
  -3   0   6     5353.09     5470.72    104.37 o 
  -2   0   6       64.98       49.04      7.73 o 
  -1   0   6     7062.10     6915.02    284.51 o 
   0   0   6      795.27      826.24     22.34 o 
   1   0   6     5670.89     5418.30    119.96 o 
   2   0   6      417.70      395.55     14.42 o 
   3   0   6     1163.01     1196.14     49.70 o 
   4   0   6      462.23      471.61     29.13 o 
   5   0   6     1910.77     2016.44     75.04 o 
  -6   1   6      216.01      219.55     52.49 o 
  -5   1   6     3223.31     3297.54    129.42 o 
  -4   1   6     3585.03     4006.55    214.66 o 
  -3   1   6       18.39       26.66      9.05 o 
  -1   1   6     2242.57     2318.52     73.97 o 
   0   1   6     4353.42     4126.66     82.78 o 
   1   1   6        9.90      -10.34     29.04 o 
   2   1   6      220.27      205.20     15.39 o 
   3   1   6      983.21      913.27     41.30 o 
   4   1   6     3681.55     3884.12    122.26 o 
   5   1   6       11.66       10.20     16.29 o 
  -6   2   6     1750.90     2165.03     74.05 o 
  -5   2   6        1.20       18.43     12.01 o 
  -4   2   6     2609.40     2994.55     91.49 o 
  -3   2   6       10.78       28.30     10.37 o 
  -2   2   6     4218.19     3862.24    109.10 o 
  -1   2   6      445.51      396.06     15.55 o 
   0   2   6     2033.42     2105.64     47.85 o 
   1   2   6      315.77      298.50     13.68 o 
   2   2   6     2608.13     2796.81     73.64 o 
   3   2   6     1246.26     1363.49     54.14 o 
   4   2   6      422.92      353.79     26.82 o 
  -5   3   6      812.19      826.39     36.70 o 
  -4   3   6     1164.09     1198.77     45.25 o 
  -3   3   6     2430.83     2554.04     78.66 o 
  -2   3   6      244.22      298.99     19.75 o 
  -1   3   6     2092.21     2164.40    176.15 o 
   0   3   6      687.79      615.87     20.38 o 
   1   3   6     2481.87     2493.84     67.71 o 
   2   3   6        0.94       11.04      9.99 o 
   3   3   6     1501.21     1500.23     60.06 o 
   4   3   6        8.90      -17.11     17.11 o 
  -5   4   6     2268.01     3134.75    102.68 o 
  -4   4   6      541.82      672.04     35.21 o 
  -3   4   6     2553.79     2979.57     92.97 o 
  -2   4   6      799.15      738.85     32.75 o 
  -1   4   6     1214.38     1218.93     48.63 o 
   0   4   6     1394.84     1333.94     34.71 o 
   1   4   6      812.71      778.63     25.30 o 
   2   4   6     1128.16     1097.36     79.73 o 
   3   4   6      477.03      392.95     28.80 o 
  -3   5   6        1.10        7.24     12.01 o 
  -2   5   6      674.51      578.90     29.78 o 
  -1   5   6       97.01       43.94     14.15 o 
   0   5   6     2459.83     2563.09     95.28 o 
   1   5   6       64.32       43.77     14.65 o 
   2   5   6      574.61      506.66     31.27 o 
  -1   6   6      940.05      913.44     41.47 o 
  -1  -9   7      342.28      357.35     49.04 o 
   0  -9   7      678.42      710.08     60.64 o 
   1  -9   7      854.42     1036.19     51.34 o 
   2  -9   7      922.03     1008.38     49.37 o 
  -3  -8   7       36.64       48.21     31.27 o 
  -2  -8   7      835.01      772.91     51.83 o 
  -1  -8   7        4.89      -13.16     13.16 o 
   0  -8   7     3308.27     3506.56    101.45 o 
   1  -8   7      125.03      170.97     22.87 o 
   2  -8   7      717.95      811.58     42.45 o 
   3  -8   7      343.77      286.65     27.97 o 
  -4  -7   7      261.24      181.67     29.62 o 
  -3  -7   7      599.88      518.18     38.18 o 
  -2  -7   7      979.58     1000.16     47.56 o 
  -1  -7   7     3315.93     3286.32     73.24 o 
   0  -7   7      243.98      254.29     17.71 o 
   1  -7   7      935.72      948.82     44.26 o 
   2  -7   7       39.04       90.50     18.10 o 
   3  -7   7     1648.63     1609.17     62.86 o 
   4  -7   7       25.36      -15.63     15.63 o 
  -5  -6   7     2041.96     1974.15     74.87 o 
  -4  -6   7      212.68      187.10     26.66 o 
  -3  -6   7     1089.62     1068.61     47.89 o 
  -2  -6   7      467.81      363.17     26.82 o 
  -1  -6   7     2352.16     2174.95    104.74 o 
   0  -6   7      294.61      284.16     56.52 o 
   1  -6   7     1005.44     1118.31     31.23 o 
   2  -6   7      546.57      455.48     27.15 o 
   3  -6   7      992.42     1094.12     48.54 o 
   4  -6   7     1472.25     1254.23     49.20 o 
   5  -6   7      437.30      441.50     28.96 o 
  -5  -5   7       85.58      103.18     21.89 o 
  -4  -5   7      328.59      340.30     28.14 o 
  -3  -5   7      942.50      912.12     39.49 o 
  -2  -5   7     5191.38     4748.03    132.79 o 
  -1  -5   7      181.61      171.26     11.40 o 
   0  -5   7      557.35      594.31     20.05 o 
   1  -5   7      639.12      636.53     32.67 o 
   2  -5   7     5515.04     5880.38    117.81 o 
   3  -5   7      562.51      499.74     19.93 o 
   4  -5   7     1482.36     1669.35     80.47 o 
   5  -5   7        1.01      -14.56     14.56 o 
  -5  -4   7      179.99      155.83     20.57 o 
  -4  -4   7     2420.20     2368.26     75.37 o 
  -3  -4   7     1463.77     1308.20     46.73 o 
  -2  -4   7     2008.38     1804.82     57.76 o 
  -1  -4   7      576.33      578.00     29.57 o 
   0  -4   7     2306.42     2211.50     45.91 o 
   1  -4   7     3093.07     3245.41     54.85 o 
   2  -4   7      256.46      239.39     13.90 o 
   3  -4   7     1242.03     1190.61     32.62 o 
   4  -4   7     1217.94     1028.87     37.68 o 
   5  -4   7     1762.42     1725.50    164.64 o 
  -6  -3   7      714.69      616.78     24.20 o 
  -5  -3   7     2607.15     2719.58     85.57 o 
  -4  -3   7       45.25       35.05     11.68 o 
  -3  -3   7     2459.09     2302.76     70.10 o 
  -2  -3   7      209.97      218.86     15.30 o 
  -1  -3   7     4366.99     4615.46    108.77 o 
   0  -3   7       84.69       64.23     21.16 o 
   1  -3   7     2378.28     2594.39     82.47 o 
   2  -3   7      671.41      677.17     22.59 o 
   3  -3   7     4889.50     5479.47    153.03 o 
   4  -3   7      503.47      456.72     45.33 o 
   5  -3   7     1009.84      873.34     28.30 o 
  -6  -2   7      781.30      650.47     44.18 o 
  -5  -2   7      634.12      639.13     31.59 o 
  -4  -2   7     1560.01     1465.19     50.68 o 
  -3  -2   7      846.25      749.05     30.44 o 
  -2  -2   7      475.66      467.83     21.56 o 
  -1  -2   7     1157.78     1044.04     26.97 o 
   0  -2   7     2432.65     2399.24     85.35 o 
   1  -2   7      124.07      120.59      6.77 o 
   2  -2   7     2579.75     2908.99     63.85 o 
   3  -2   7     1269.92     1426.49    141.76 o 
   4  -2   7     2542.23     2520.80     86.88 o 
   5  -2   7       85.54      116.01     21.89 o 
  -6  -1   7     1817.67     1871.60     46.66 o 
  -5  -1   7        0.39       -4.49     11.68 o 
  -4  -1   7     1321.49     1348.76     95.52 o 
  -3  -1   7      325.19      263.78     16.95 o 
  -2  -1   7     6689.00     6094.57    163.90 o 
  -1  -1   7      516.49      495.37     26.00 o 
   0  -1   7     1898.74     1851.30     56.61 o 
   1  -1   7      603.70      648.17     41.96 o 
   2  -1   7     6447.87     5860.57    170.48 o 
   4  -1   7      152.04      118.15     20.40 o 
   5  -1   7      306.61      248.64     25.51 o 
  -6   0   7      312.23      267.84     44.92 o 
  -5   0   7     1027.47     1093.13     42.62 o 
  -4   0   7     1049.00      956.88     37.52 o 
  -3   0   7     3134.25     2996.69     87.71 o 
  -2   0   7      481.32      446.60     21.72 o 
  -1   0   7     1799.15     1855.88     43.18 o 
   0   0   7        6.81        3.08      9.05 o 
   1   0   7     4957.47     4765.15     95.42 o 
   2   0   7      753.38      796.27     39.66 o 
   3   0   7     2513.60     2847.44     95.61 o 
   4   0   7       18.75       31.92     16.95 o 
   5   0   7     2410.53     2572.14     92.81 o 
  -5   1   7     3110.23     3599.61    108.93 o 
  -4   1   7      930.83      866.70     36.70 o 
  -3   1   7      872.21      836.75     33.90 o 
  -2   1   7      130.07      103.83     12.34 o 
  -1   1   7     3522.58     3607.56     75.42 o 
   0   1   7     4101.62     3816.82    106.96 o 
   1   1   7     1803.30     2011.42    110.50 o 
   2   1   7     1446.26     1392.32     38.51 o 
   3   1   7      533.23      522.29     33.73 o 
   4   1   7     2420.60     2722.21     94.62 o 
  -5   2   7       29.15       11.03     14.65 o 
  -4   2   7     1211.99     1406.93     52.16 o 
  -3   2   7      285.70      270.03     18.76 o 
  -2   2   7     1508.85     1593.54     53.64 o 
  -1   2   7        1.20        3.10     23.04 o 
   0   2   7     3307.92     3426.40    139.46 o 
   1   2   7       20.25       21.32     12.42 o 
   2   2   7     2666.72     2722.49    178.71 o 
   3   2   7      284.97      247.98     25.67 o 
   4   2   7     1161.57     1302.11     58.42 o 
  -4   3   7     1354.21     1523.60     55.45 o 
  -3   3   7      316.64      268.55     20.08 o 
  -2   3   7     1779.38     2003.93     68.95 o 
  -1   3   7     4146.31     4132.56    168.17 o 
   0   3   7      502.74      510.72     19.23 o 
   1   3   7      575.57      559.93     20.66 o 
   2   3   7      580.62      546.09     66.48 o 
   3   3   7     2425.18     2647.34     91.99 o 
  -4   4   7        0.47        9.38     14.48 o 
  -3   4   7     2037.15     2196.13     74.54 o 
  -2   4   7      161.97      177.39     17.44 o 
  -1   4   7     1662.41     1784.42     86.31 o 
   0   4   7        1.83        9.28      8.25 o 
   1   4   7     2635.33     2668.00     62.25 o 
   2   4   7      793.03      781.05     65.33 o 
  -2   5   7      886.08      833.79     38.83 o 
  -1   5   7      625.89      606.54     31.76 o 
   0   5   7     2455.32     2612.30    140.53 o 
  -1  -9   8      626.64      594.86     37.02 o 
   0  -9   8      501.44      548.62     37.85 o 
   1  -9   8      760.28      791.01     43.61 o 
  -2  -8   8     1292.62     1125.38     51.83 o 
  -1  -8   8        1.75      -10.88     11.39 o 
   0  -8   8     2154.86     2343.19     57.41 o 
   1  -8   8        4.05       17.11     16.29 o 
   2  -8   8     1662.07     1956.38     74.21 o 
   3  -8   8      242.22      249.79     29.13 o 
  -3  -7   8     1374.39     1494.48     61.87 o 
  -2  -7   8      306.67      321.54     31.92 o 
  -1  -7   8     1126.57     1222.84     44.35 o 
   0  -7   8     1232.30     1165.14     59.82 o 
   1  -7   8     1917.14     2377.80     84.25 o 
   2  -7   8       56.60       91.49     18.10 o 
   3  -7   8      670.56      753.66     40.15 o 
  -4  -6   8        0.38      -16.29     16.29 o 
  -3  -6   8      636.30      623.00     36.04 o 
  -2  -6   8        5.84       -9.22     12.84 o 
  -1  -6   8     4626.92     4608.47     93.88 o 
   0  -6   8      464.47      452.72     36.28 o 
   1  -6   8     1877.65     2342.26     79.81 o 
   2  -6   8      346.72      359.39     27.15 o 
   3  -6   8     1171.23     1268.87     52.82 o 
   4  -6   8     1066.00     1008.88     45.75 o 
  -5  -5   8      595.80      539.90     33.40 o 
  -4  -5   8      233.06      197.46     21.23 o 
  -3  -5   8     1052.37      946.68     40.81 o 
  -2  -5   8     4837.96     4926.08    138.88 o 
  -1  -5   8      215.50      202.82     16.21 o 
   0  -5   8     1060.31     1144.21     50.93 o 
   1  -5   8      283.43      235.55     16.04 o 
   2  -5   8     2519.40     2583.20     59.63 o 
   3  -5   8       59.71       52.48     11.41 o 
   4  -5   8      909.62      842.23     27.92 o 
  -5  -4   8       24.36       11.35     14.48 o 
  -4  -4   8     1793.16     1842.18     63.68 o 
  -3  -4   8       73.29       55.13     13.33 o 
  -2  -4   8     6194.99     6255.67    171.63 o 
  -1  -4   8     1599.56     1541.32     29.65 o 
   0  -4   8     1544.01     1673.67     38.99 o 
   1  -4   8      765.25      860.59     28.63 o 
   2  -4   8     1620.04     1636.87     41.62 o 
   3  -4   8     1704.40     1791.17     58.66 o 
   4  -4   8      203.80      286.28     18.27 o 
   5  -4   8      964.05      818.98     44.43 o 
  -5  -3   8     1232.50     1110.74     46.40 o 
  -4  -3   8      204.04      160.44     17.11 o 
  -2  -3   8       17.04       60.39     12.18 o 
  -1  -3   8     1338.42     1364.37     33.85 o 
   0  -3   8      729.91      763.41     17.78 o 
   1  -3   8     4804.87     4958.64    143.67 o 
   2  -3   8      905.68      889.47     81.62 o 
   3  -3   8      963.58      965.44     45.09 o 
   4  -3   8        1.29       47.23     20.40 o 
   5  -3   8     2439.62     2528.53     91.99 o 
  -5  -2   8     1554.57     1567.79     40.53 o 
  -4  -2   8     1043.31     1047.38     42.29 o 
  -3  -2   8     3429.79     3539.88    104.00 o 
  -2  -2   8     1261.50     1227.90     43.94 o 
  -1  -2   8     1915.41     1816.34     42.11 o 
   0  -2   8     3199.07     3390.13     71.15 o 
   1  -2   8      454.76      433.67     78.16 o 
   2  -2   8     2578.84     2649.97     89.85 o 
   3  -2   8       59.18       10.53     15.30 o 
   4  -2   8     1921.53     1971.85     74.38 o 
  -5  -1   8       40.56       51.01     12.67 o 
  -4  -1   8     1319.68     1257.35     47.06 o 
  -3  -1   8      316.65      299.49     19.09 o 
  -2  -1   8     4652.49     4726.64    131.97 o 
  -1  -1   8      350.18      344.47     14.88 o 
   0  -1   8     1220.90     1257.86     60.97 o 
   1  -1   8       91.80       72.11     32.99 o 
   2  -1   8     1644.82     1691.12     65.00 o 
   3  -1   8      598.19      610.49     36.86 o 
   4  -1   8     1505.44     1598.31     65.82 o 
  -5   0   8      928.51      853.54     38.01 o 
  -4   0   8     2642.01     2790.50     86.72 o 
  -3   0   8     2752.41     2741.79     83.76 o 
  -2   0   8      989.43      924.30     36.37 o 
  -1   0   8     1803.11     1568.82     39.13 o 
   0   0   8      274.17      286.33     13.84 o 
   1   0   8     2781.97     2823.60     62.55 o 
   2   0   8      147.62      144.81     19.42 o 
   3   0   8     2604.59     2643.72     93.47 o 
   4   0   8        3.89      -17.61     17.61 o 
  -5   1   8     2013.17     2039.81     70.26 o 
  -4   1   8       16.19        9.71     10.20 o 
  -3   1   8     2340.22     2506.32     79.15 o 
  -2   1   8      377.90      325.49     20.57 o 
  -1   1   8     1944.78     1828.83     44.02 o 
   0   1   8      402.96      409.48     40.07 o 
   1   1   8     2525.29     2606.03     59.64 o 
   2   1   8     1989.22     2071.40     78.99 o 
   3   1   8      787.36      871.31     46.40 o 
  -4   2   8     2358.46     2263.60     75.37 o 
  -3   2   8      169.72      174.76     16.46 o 
  -2   2   8     1466.78     1270.85     46.73 o 
  -1   2   8       86.16       82.20     10.30 o 
   0   2   8     3121.17     3283.70     71.96 o 
   1   2   8      315.37      268.32     15.13 o 
   2   2   8     1590.23     1577.74     65.00 o 
   3   2   8        0.43      -18.43     18.43 o 
  -3   3   8       16.70       14.65     12.18 o 
  -2   3   8     1804.76     1965.26     68.78 o 
  -1   3   8     1991.93     2084.10     50.94 o 
   0   3   8      221.24      187.00     14.65 o 
   1   3   8      174.66      186.45     31.43 o 
   2   3   8     1646.21     1815.35     70.92 o 
  -2   4   8        0.77       -6.42     11.19 o 
  -1   4   8     1268.71     1187.20     67.06 o 
   0   4   8        0.46       32.36     45.66 o 
  -2  -8   9     1363.76     1389.49     58.75 o 
  -1  -8   9        5.04       29.58     39.08 o 
   0  -8   9      548.16      685.53     40.64 o 
   1  -8   9       32.69      114.36     22.05 o 
   2  -8   9     1052.90     1328.61     57.26 o 
  -3  -7   9      733.23      715.97     41.30 o 
  -2  -7   9      486.02      469.31     33.24 o 
  -1  -7   9       13.56       30.22     45.25 o 
   0  -7   9     1312.27     1274.80     50.19 o 
   1  -7   9     1162.26     1408.74     58.58 o 
   2  -7   9      911.37     1111.07     50.02 o 
   3  -7   9      631.73      768.63     43.77 o 
  -4  -6   9       96.25       72.90     19.75 o 
  -3  -6   9     1500.40     1427.83     55.62 o 
  -2  -6   9        1.24      -11.19     11.19 o 
  -1  -6   9      792.63      769.14     49.53 o 
   0  -6   9        9.21      -14.40     14.40 o 
   1  -6   9     2662.82     3042.10     99.88 o 
   2  -6   9       21.04       69.77     20.73 o 
   3  -6   9      639.97      678.62     36.37 o 
  -4  -5   9      656.72      689.97     38.67 o 
  -3  -5   9      666.38      659.04     33.40 o 
  -2  -5   9      353.52      290.27     23.37 o 
  -1  -5   9     1221.46     1238.45     32.73 o 
   0  -5   9     2960.79     3090.22    140.28 o 
   1  -5   9      252.59      233.50     22.05 o 
   2  -5   9      645.88      764.23     60.80 o 
   3  -5   9      453.34      436.57     50.11 o 
   4  -5   9     1813.60     1797.09     69.94 o 
  -4  -4   9     1172.46     1029.28     42.78 o 
  -3  -4   9       18.39       39.99     13.16 o 
  -2  -4   9     1200.19     1153.85     42.95 o 
  -1  -4   9      471.98      445.99     18.28 o 
   0  -4   9     1440.03     1429.87     35.04 o 
   1  -4   9       38.75       35.36     10.14 o 
   2  -4   9     2057.74     2362.82     86.56 o 
   3  -4   9      213.82      198.45     24.19 o 
   4  -4   9     1166.65     1021.88     49.86 o 
  -5  -3   9      336.53      248.48     22.38 o 
  -4  -3   9     1499.57     1420.92     52.82 o 
  -3  -3   9     1785.32     1650.47     56.11 o 
  -2  -3   9      101.73       63.52     12.01 o 
  -1  -3   9     1849.19     1848.58     44.32 o 
   0  -3   9     1966.41     1997.59     46.52 o 
   1  -3   9     3736.22     3853.02    120.78 o 
   2  -3   9       24.96        5.92     16.78 o 
   3  -3   9     1283.35     1268.38     56.61 o 
   4  -3   9        9.59       31.92     21.72 o 
  -5  -2   9     1308.64     1314.62     51.34 o 
  -4  -2   9      128.37       73.06     14.15 o 
  -3  -2   9     1361.30     1328.93     48.38 o 
  -2  -2   9      674.43      635.51     29.13 o 
  -1  -2   9     1872.36     1815.00     48.13 o 
   0  -2   9      419.52      456.84     44.76 o 
   1  -2   9     2078.07     2140.51     78.00 o 
   2  -2   9      921.31     1060.38     52.99 o 
   3  -2   9      626.96      688.82     42.13 o 
   4  -2   9     1108.46     1033.40     51.51 o 
  -5  -1   9      322.66      262.79     21.72 o 
  -4  -1   9     1078.51     1010.69     41.14 o 
  -3  -1   9       41.29       57.26     11.35 o 
  -2  -1   9     2805.27     2627.43     80.14 o 
  -1  -1   9       92.34       82.25      9.68 o 
   0  -1   9     2631.86     2506.66     61.54 o 
   1  -1   9       44.63      189.40     22.87 o 
   2  -1   9      647.28      804.50     44.59 o 
   3  -1   9       28.56       38.83     22.05 o 
  -4   0   9      599.07      596.18     31.10 o 
  -3   0   9      393.39      401.68     24.35 o 
  -2   0   9     1872.83     1825.39     60.72 o 
  -1   0   9      608.48      652.44     28.47 o 
   0   0   9     1270.02     1150.36     72.24 o 
   1   0   9      764.31      760.70     34.47 o 
   2   0   9      772.81      673.52     39.00 o 
   3   0   9     2343.13     2381.75     89.35 o 
  -4   1   9      414.33      323.84     24.02 o 
  -3   1   9     3976.60     4309.49    127.53 o 
  -2   1   9      281.16      258.84     19.75 o 
  -1   1   9     1628.80     1610.66     85.07 o 
   0   1   9       71.50       71.39     42.04 o 
   1   1   9     2454.86     2545.23     60.72 o 
   2   1   9     1358.07     1445.60     64.51 o 
  -3   2   9      351.83      301.30     22.54 o 
  -2   2   9      934.40      873.94     37.52 o 
  -1   2   9      912.70      932.45     50.02 o 
   0   2   9     1721.27     1751.55     45.23 o 
   1   2   9       20.72      -26.07     39.99 o 
  -1   3   9      106.76      115.27     13.51 o 
   0   3   9      885.97      888.34     29.78 o 
  -2  -7  10     1457.76     1351.81     54.96 o 
  -1  -7  10       64.70       31.24     15.47 o 
   0  -7  10      991.40      983.70     45.09 o 
   1  -7  10      232.46      228.73     25.34 o 
   2  -7  10     1316.70     1637.97     65.82 o 
  -3  -6  10     2018.72     2013.97     72.73 o 
  -2  -6  10      448.28      316.27     28.14 o 
  -1  -6  10     1753.29     2006.69     88.69 o 
   0  -6  10       32.02       34.06     13.49 o 
   1  -6  10     2533.41     2971.01     96.59 o 
   2  -6  10        7.98       66.81     19.25 o 
  -3  -5  10      694.26      730.45     38.18 o 
  -2  -5  10       34.85       61.21     15.96 o 
  -1  -5  10     1929.58     1705.43     57.76 o 
   0  -5  10     1962.20     2007.67    154.27 o 
  -4  -4  10     2042.50     1790.84     64.51 o 
  -3  -4  10      259.28      201.25     20.24 o 
  -2  -4  10     1468.25     1449.72     53.15 o 
  -1  -4  10       18.71        0.10     18.43 o 
   0  -4  10     2575.33     2511.87     56.84 o 
   1  -4  10       76.88       87.54     20.40 o 
   2  -4  10     1619.56     1544.66     63.85 o 
   3  -4  10      314.91      211.62     27.48 o 
  -4  -3  10     1534.43     1576.92     59.73 o 
  -3  -3  10      253.19      279.41     22.38 o 
  -2  -3  10     1102.93     1001.80     39.99 o 
  -1  -3  10     2131.47     2167.63    133.29 o 
   0  -3  10      683.36      620.91     39.99 o 
   1  -3  10     1082.02     1045.90     48.71 o 
   2  -3  10      400.25      386.70     31.10 o 
   3  -3  10     1845.43     1918.04     75.53 o 
  -4  -2  10      101.65       97.09     15.47 o 
  -2  -2  10      497.48      392.30     23.53 o 
  -1  -2  10     1752.76     1692.20     48.54 o 
   0  -2  10      195.47      157.37     19.99 o 
   1  -2  10     2355.32     2482.78     87.71 o 
   2  -2  10      923.03      997.85     50.85 o 
   3  -2  10      561.03      572.65     39.66 o 
  -4  -1  10     1347.47     1149.24     46.90 o 
  -3  -1  10        4.08       -8.23      8.23 o 
  -2  -1  10      985.14      882.99     37.68 o 
  -1  -1  10      759.64      704.62     35.46 o 
   0  -1  10     2936.54     2946.92     66.79 o 
   1  -1  10        0.89       24.68     19.58 o 
   2  -1  10      875.34      978.76     52.16 o 
  -3   0  10       27.80       23.53     12.34 o 
  -2   0  10     2275.30     2234.47     73.56 o 
  -1   0  10      657.70      611.53     59.49 o 
   0   0  10      991.07      901.31     38.67 o 
   1   0  10      731.87      734.40     40.97 o 
   2   0  10      762.43     1037.35     52.66 o 
  -2   1  10       20.94       58.75     14.97 o 
  -1   1  10     1935.49     1763.51    108.77 o 
   0   1  10       15.82       19.05     12.75 o 
   1   1  10     1179.61     1295.69     58.58 o 
  -1  -6  11      765.51      714.16     36.20 o 
  -2  -5  11      182.19      186.77     21.39 o 
  -1  -5  11     1567.61     1460.41     53.81 o 
  -3  -4  11       43.88       62.69     17.61 o 
  -2  -4  11      614.00      577.09     31.92 o 
  -1  -4  11      582.82      503.53     28.71 o 
   0  -4  11     1825.69     1791.99     66.97 o 
   1  -4  11       28.15       29.29     19.91 o 
   2  -4  11     1217.45     1151.22     53.48 o 
  -3  -3  11       32.81       27.15     13.99 o 
  -2  -3  11     2667.60     2589.74     83.26 o 
  -1  -3  11     1391.57     1206.43    122.84 o 
   0  -3  11       85.19       67.80     19.91 o 
   1  -3  11      213.98      244.53     25.01 o 
   2  -3  11     1231.10     1158.79     57.10 o 
  -3  -2  11     2499.48     2064.98     68.78 o 
  -2  -2  11        8.09       -9.54     12.01 o 
  -1  -2  11      887.83      919.14     30.24 o 
   0  -2  11        3.16       65.82     21.56 o 
   1  -2  11     2186.71     2270.67     85.90 o 
  -2  -1  11      750.32      619.22     31.43 o 
  -1  -1  11      414.91      439.85     35.38 o 
   0  -1  11     1322.51     1280.62     36.90 o 
   1  -1  11      616.15      711.86     41.47 o 
                                                 
